# Supplementary material for: μ-2,2′-Bipyrimidine-κ4 N 1,N 1′:N 3,N 3′-bis­[iodido(triphenyl­phosphane-κP)copper(I)] dimethyl­formamide disolvate
Source: Acta Crystallogr Sect E Struct Rep Online. 2012 Jun 30;68(Pt 7):m1003. doi: 10.1107/S1600536812028139 (PMC3393243; doi:10.1107/S1600536812028139)
Supplement: Supplementary file 1 [file e-68-m1003-sup1.cif]

##############################################################################
#                                                                            #
# This CIF contains the data in a paper accepted for publication in          #
# Acta Crystallographica Section E. It conforms to the requirements of       #
# Notes for Authors for Acta Crystallographica Section E, and has been       #
# peer reviewed under the auspices of the IUCr Commission on Journals.       #
#                                                                            #
# Full details of the Crystallographic Information File format               #
# are given in the paper "The Crystallographic Information File (CIF):       #
# a New Standard Archive File for Crystallography" by S. R. Hall, F. H.      #
# Allen and I. D. Brown [Acta Cryst. (1991), A47, 655-685].                  #
#                                                                            #
# The current version of the core CIF dictionary is obtainable from          #
# ftp://ftp.iucr.org/pub/cif_core.dic.                                       #
#                                                                            #
# Software is freely available for graphical display of the structure(s)     #
# in this CIF. For information consult the CIF software page                 #
# http://www.iucr.org/resources/cif/software.                                #
#                                                                            #
# This file may be used for bona fide research purposes within the           #
# scientific community so long as proper attribution is given to the journal # 
# article from which it was obtained.                                        #
#                                                                            #
##############################################################################
data_I
_audit_creation_method     SHELXL-97
_chemical_name_systematic
;
[(\m~2~-2,2'-Bipyrimidine)diiodidobis(triphenylphosphane)dicopper(I)
dimethylformamide] disolvate
;
_chemical_name_common     ?
_chemical_formula_moiety     'C44 H36 Cu2 I2 N4 P2, 2(C3 H7 N O)'
_chemical_formula_sum     'C50 H50 Cu2 I2 N6 O2 P2'
_chemical_formula_iupac     '[Cu2 I2 (C8 H6 N4) (C18 H15 P)2], 2C3 H7 N O'
_chemical_formula_weight     1209.78
_chemical_melting_point     ?
_symmetry_cell_setting     monoclinic
_symmetry_space_group_name_H-M     'P 21/c'
_symmetry_space_group_name_Hall     '-P 2ybc'
loop_
    _symmetry_equiv_pos_as_xyz
    'x, y, z'
    '-x, y+1/2, -z+1/2'
    '-x, -y, -z'
    'x, -y-1/2, z-1/2'
_cell_length_a     9.2436(5)
_cell_length_b     14.0911(8)
_cell_length_c     20.1932(11)
_cell_angle_alpha     90.00
_cell_angle_beta     92.2320(10)
_cell_angle_gamma     90.00
_cell_volume     2628.2(3)
_cell_formula_units_Z     2
_cell_measurement_reflns_used     35525
_cell_measurement_theta_min     1.76
_cell_measurement_theta_max     28.32
_cell_measurement_temperature     298(2)
_exptl_crystal_description     rod
_exptl_crystal_colour     red
_exptl_crystal_size_max     0.70
_exptl_crystal_size_mid     0.17
_exptl_crystal_size_min     0.14
_exptl_crystal_density_diffrn     1.529
_exptl_crystal_density_meas     ?
_exptl_crystal_density_method     'not measured'
_exptl_crystal_F_000     1204
_exptl_absorpt_coefficient_mu     2.087
_exptl_absorpt_correction_type     multi-scan
_exptl_absorpt_process_details     '(<i>SADABS</i>; Sheldrick, 1996)'
_exptl_absorpt_correction_T_min     0.3228
_exptl_absorpt_correction_T_max     0.7588
_exptl_special_details     ?
_diffrn_ambient_temperature     298(2)
_diffrn_radiation_type     MoK\a
_diffrn_radiation_wavelength     0.71073
_diffrn_radiation_source     'normal-focus sealed tube'
_diffrn_radiation_monochromator     graphite
_diffrn_measurement_device_type     'Bruker SMART APEX CCD'
_diffrn_measurement_method     '\w'
_diffrn_detector_area_resol_mean     ?
_diffrn_reflns_number     35525
_diffrn_reflns_av_R_equivalents     0.0314
_diffrn_reflns_av_sigmaI/netI     0.0222
_diffrn_reflns_theta_min     1.76
_diffrn_reflns_theta_max     28.32
_diffrn_reflns_theta_full     28.32
_diffrn_measured_fraction_theta_max     0.999
_diffrn_measured_fraction_theta_full     0.999
_diffrn_reflns_limit_h_min     -12
_diffrn_reflns_limit_h_max     12
_diffrn_reflns_limit_k_min     -18
_diffrn_reflns_limit_k_max     18
_diffrn_reflns_limit_l_min     -26
_diffrn_reflns_limit_l_max     26
_diffrn_standards_number     0
_diffrn_standards_interval_count     .
_diffrn_standards_interval_time     .
_diffrn_standards_decay_%     ?
_refine_special_details
;
Refinement of <i>F</i>^2^ against ALL reflections. The weighted <i>R</i>-factor
<i>wR</i> and goodness of fit <i>S</i> are based on <i>F</i>^2^, conventional
<i>R</i>-factors <i>R</i> are based on <i>F</i>, with <i>F</i> set to zero for
negative <i>F</i>^2^. The threshold expression of <i>F</i>^2^ >
\s(<i>F</i>^2^) is used only for calculating <i>R</i>-factors(gt) <i>etc</i>.
and is not relevant to the choice of reflections for refinement.
<i>R</i>-factors based on <i>F</i>^2^ are statistically about twice as large
as those based on <i>F</i>, and <i>R</i>- factors based on ALL data will be
even larger.
;
_reflns_number_total     6544
_reflns_number_gt     4457
_reflns_threshold_expression     I>2\s(I)
_refine_ls_structure_factor_coef     Fsqd
_refine_ls_matrix_type     full
_refine_ls_R_factor_all     0.0694
_refine_ls_R_factor_gt     0.0437
_refine_ls_wR_factor_gt     0.1011
_refine_ls_wR_factor_ref     0.1144
_refine_ls_goodness_of_fit_ref     1.020
_refine_ls_restrained_S_all     1.020
_refine_ls_number_reflns     6544
_refine_ls_number_parameters     291
_refine_ls_number_restraints     0
_refine_ls_hydrogen_treatment     constr
_refine_ls_weighting_scheme     calc
_refine_ls_weighting_details
         'calc w=1/[\s^2^(Fo^2^)+(0.0470P)^2^+1.9084P] where P=(Fo^2^+2Fc^2^)/3'
_atom_sites_solution_hydrogens     geom
_atom_sites_solution_primary     direct
_atom_sites_solution_secondary     difmap
_refine_ls_shift/su_max     0.002
_refine_ls_shift/su_mean     0.000
_refine_diff_density_max     1.154
_refine_diff_density_min     -0.715
_refine_ls_extinction_method     none
_refine_ls_extinction_coef     ?
loop_
    _atom_type_symbol
    _atom_type_description
    _atom_type_scat_dispersion_real
    _atom_type_scat_dispersion_imag
    _atom_type_scat_source
    'C' 'C' 0.0033 0.0016
                         'International Tables Vol C Tables 4.2.6.8 and 6.1.1.4'
    'H' 'H' 0.0000 0.0000
                         'International Tables Vol C Tables 4.2.6.8 and 6.1.1.4'
    'N' 'N' 0.0061 0.0033
                         'International Tables Vol C Tables 4.2.6.8 and 6.1.1.4'
    'O' 'O' 0.0106 0.0060
                         'International Tables Vol C Tables 4.2.6.8 and 6.1.1.4'
    'P' 'P' 0.1023 0.0942
                         'International Tables Vol C Tables 4.2.6.8 and 6.1.1.4'
    'Cu' 'Cu' 0.3201 1.2651
                         'International Tables Vol C Tables 4.2.6.8 and 6.1.1.4'
    'I' 'I' -0.4742 1.8119
                         'International Tables Vol C Tables 4.2.6.8 and 6.1.1.4'
_computing_data_collection     'SMART (Bruker, 2007)'
_computing_cell_refinement     'SAINT (Bruker, 2007)'
_computing_data_reduction     'SAINT (Bruker, 2007)'
_computing_structure_solution     'SHELXS97 (Sheldrick, 2008)'
_computing_structure_refinement     'SHELXL97 (Sheldrick, 2008)'
_computing_molecular_graphics     'ORTEP-3 (Farrugia, 1997)'
_computing_publication_material     'publCIF (Westrip, 2010)'
loop_
    _atom_site_type_symbol
    _atom_site_label
    _atom_site_fract_x
    _atom_site_fract_y
    _atom_site_fract_z
    _atom_site_U_iso_or_equiv
    _atom_site_adp_type
    _atom_site_calc_flag
    _atom_site_refinement_flags
    _atom_site_occupancy
    _atom_site_symmetry_multiplicity
    _atom_site_disorder_assembly
    _atom_site_disorder_group
    Cu Cu1 0.21442(4) 0.09166(3) 0.42804(2) 0.06482(14) Uani d . 1 1 . .
    P P1 0.27705(8) 0.23843(6) 0.40902(4) 0.0542(2) Uani d . 1 1 . .
    I I1 0.33242(3) -0.04290(2) 0.363020(19) 0.09714(15) Uani d . 1 1 . .
    N N3 0.1824(3) 0.0354(2) 0.52127(15) 0.0613(7) Uani d . 1 1 . .
    N N4 0.0105(3) -0.05172(19) 0.58132(14) 0.0566(7) Uani d . 1 1 . .
    N N5 0.5546(5) 0.1459(3) 0.1663(2) 0.0951(11) Uani d . 1 1 . .
    O O1 0.7858(7) 0.1074(4) 0.1799(6) 0.287(5) Uani d . 1 1 . .
    C C1 0.0525(3) -0.0046(2) 0.52828(16) 0.0516(7) Uani d . 1 1 . .
    C C2 0.1071(4) -0.0581(3) 0.63210(19) 0.0661(9) Uani d . 1 1 . .
    H H2 0.0815 -0.0900 0.6702 0.079 Uiso calc R 1 1 . .
    C C3 0.2430(4) -0.0190(3) 0.6297(2) 0.0758(11) Uani d . 1 1 . .
    H H3 0.3091 -0.0234 0.6654 0.091 Uiso calc R 1 1 . .
    C C4 0.2770(4) 0.0266(3) 0.5726(2) 0.0756(11) Uani d . 1 1 . .
    H H4 0.3691 0.0525 0.5695 0.091 Uiso calc R 1 1 . .
    C C5 0.4687(3) 0.2596(2) 0.39732(18) 0.0581(8) Uani d . 1 1 . .
    C C6 0.5653(4) 0.2300(3) 0.4476(2) 0.0754(10) Uani d . 1 1 . .
    H H6 0.5311 0.2007 0.4852 0.091 Uiso calc R 1 1 . .
    C C7 0.7126(4) 0.2441(4) 0.4418(3) 0.0928(14) Uani d . 1 1 . .
    H H7 0.7764 0.2251 0.4760 0.111 Uiso calc R 1 1 . .
    C C8 0.7651(4) 0.2849(3) 0.3872(3) 0.0953(15) Uani d . 1 1 . .
    H H8 0.8642 0.2942 0.3841 0.114 Uiso calc R 1 1 . .
    C C9 0.6737(5) 0.3120(4) 0.3372(3) 0.0958(14) Uani d . 1 1 . .
    H H9 0.7103 0.3387 0.2992 0.115 Uiso calc R 1 1 . .
    C C10 0.5233(4) 0.3003(3) 0.3420(2) 0.0790(11) Uani d . 1 1 . .
    H H10 0.4608 0.3203 0.3076 0.095 Uiso calc R 1 1 . .
    C C11 0.1831(3) 0.2817(3) 0.33385(18) 0.0634(9) Uani d . 1 1 . .
    C C12 0.1491(4) 0.2157(4) 0.2849(2) 0.0829(12) Uani d . 1 1 . .
    H H12 0.1803 0.1533 0.2900 0.099 Uiso calc R 1 1 . .
    C C13 0.0689(6) 0.2418(5) 0.2285(3) 0.1131(19) Uani d . 1 1 . .
    H H13 0.0463 0.1972 0.1958 0.136 Uiso calc R 1 1 . .
    C C14 0.0236(6) 0.3329(6) 0.2211(3) 0.122(2) Uani d . 1 1 . .
    H H14 -0.0302 0.3505 0.1832 0.146 Uiso calc R 1 1 . .
    C C15 0.0556(6) 0.3986(5) 0.2683(3) 0.117(2) Uani d . 1 1 . .
    H H15 0.0232 0.4607 0.2628 0.141 Uiso calc R 1 1 . .
    C C16 0.1362(5) 0.3740(4) 0.3249(2) 0.0843(12) Uani d . 1 1 . .
    H H16 0.1589 0.4197 0.3569 0.101 Uiso calc R 1 1 . .
    C C17 0.2317(4) 0.3272(3) 0.47079(18) 0.0615(8) Uani d . 1 1 . .
    C C18 0.3051(5) 0.4121(3) 0.4795(2) 0.0875(12) Uani d . 1 1 . .
    H H18 0.3856 0.4245 0.4547 0.105 Uiso calc R 1 1 . .
    C C19 0.2605(7) 0.4787(4) 0.5246(3) 0.1106(17) Uani d . 1 1 . .
    H H19 0.3113 0.5353 0.5301 0.133 Uiso calc R 1 1 . .
    C C20 0.1431(7) 0.4616(4) 0.5608(3) 0.1070(17) Uani d . 1 1 . .
    H H20 0.1131 0.5070 0.5907 0.128 Uiso calc R 1 1 . .
    C C21 0.0690(5) 0.3794(5) 0.5540(2) 0.0994(16) Uani d . 1 1 . .
    H H21 -0.0113 0.3687 0.5793 0.119 Uiso calc R 1 1 . .
    C C22 0.1124(4) 0.3100(3) 0.50876(19) 0.0756(11) Uani d . 1 1 . .
    H H22 0.0618 0.2532 0.5044 0.091 Uiso calc R 1 1 . .
    C C23 0.6841(10) 0.1602(6) 0.1610(8) 0.267(8) Uani d . 1 1 . .
    H H23 0.7095 0.2168 0.1407 0.321 Uiso calc R 1 1 . .
    C C24 0.4410(7) 0.2140(5) 0.1495(4) 0.149(2) Uani d . 1 1 . .
    H H24A 0.3958 0.2339 0.1892 0.223 Uiso calc R 1 1 . .
    H H24B 0.3701 0.1850 0.1200 0.223 Uiso calc R 1 1 . .
    H H24C 0.4821 0.2681 0.1283 0.223 Uiso calc R 1 1 . .
    C C25 0.5060(11) 0.0608(7) 0.1946(5) 0.216(5) Uani d . 1 1 . .
    H H25A 0.5801 0.0361 0.2244 0.324 Uiso calc R 1 1 . .
    H H25B 0.4848 0.0154 0.1601 0.324 Uiso calc R 1 1 . .
    H H25C 0.4202 0.0731 0.2184 0.324 Uiso calc R 1 1 . .
loop_
    _atom_site_aniso_label
    _atom_site_aniso_U_11
    _atom_site_aniso_U_22
    _atom_site_aniso_U_33
    _atom_site_aniso_U_12
    _atom_site_aniso_U_13
    _atom_site_aniso_U_23
    Cu1 0.0474(2) 0.0649(3) 0.0820(3) -0.01234(18) 0.00001(19) 0.0069(2)
    P1 0.0421(4) 0.0605(5) 0.0600(5) -0.0076(3) 0.0026(3) 0.0019(4)
    I1 0.05444(16) 0.0968(2) 0.1387(3) 0.00905(13) -0.01487(16) -0.03649(19)
    N3 0.0401(13) 0.0681(18) 0.0748(19) -0.0121(12) -0.0099(12) 0.0072(14)
    N4 0.0402(13) 0.0598(16) 0.0692(18) -0.0035(11) -0.0050(12) 0.0043(13)
    N5 0.083(3) 0.093(3) 0.109(3) -0.014(2) 0.004(2) -0.006(2)
    O1 0.115(4) 0.126(5) 0.619(17) 0.002(4) 0.008(7) -0.049(7)
    C1 0.0363(13) 0.0490(17) 0.069(2) -0.0057(12) -0.0043(13) 0.0022(15)
    C2 0.0516(18) 0.078(2) 0.068(2) -0.0042(16) -0.0060(16) 0.0085(18)
    C3 0.0512(19) 0.099(3) 0.075(3) -0.0110(19) -0.0176(17) 0.009(2)
    C4 0.0435(17) 0.092(3) 0.090(3) -0.0178(17) -0.0154(18) 0.007(2)
    C5 0.0436(15) 0.0559(19) 0.075(2) -0.0051(13) 0.0056(15) -0.0035(16)
    C6 0.0517(19) 0.084(3) 0.091(3) 0.0005(18) 0.0011(18) 0.003(2)
    C7 0.048(2) 0.101(3) 0.129(4) 0.005(2) -0.007(2) -0.002(3)
    C8 0.046(2) 0.087(3) 0.154(5) -0.005(2) 0.016(3) -0.013(3)
    C9 0.068(3) 0.099(3) 0.123(4) -0.014(2) 0.039(3) 0.007(3)
    C10 0.059(2) 0.092(3) 0.087(3) -0.013(2) 0.0123(19) 0.008(2)
    C11 0.0408(15) 0.085(3) 0.064(2) -0.0089(16) 0.0044(14) 0.0097(19)
    C12 0.071(2) 0.108(3) 0.070(3) -0.010(2) -0.0067(19) 0.000(2)
    C13 0.090(3) 0.174(6) 0.074(3) -0.019(4) -0.015(3) 0.002(4)
    C14 0.078(3) 0.199(8) 0.087(4) 0.006(4) -0.012(3) 0.048(5)
    C15 0.097(4) 0.145(6) 0.110(4) 0.031(4) 0.016(3) 0.054(4)
    C16 0.075(3) 0.096(3) 0.083(3) 0.006(2) 0.004(2) 0.025(2)
    C17 0.0502(17) 0.071(2) 0.063(2) 0.0037(16) -0.0012(15) 0.0013(17)
    C18 0.077(3) 0.080(3) 0.106(3) -0.004(2) 0.011(2) -0.019(3)
    C19 0.103(4) 0.096(4) 0.132(5) 0.008(3) -0.003(3) -0.040(3)
    C20 0.102(4) 0.115(4) 0.104(4) 0.032(3) -0.007(3) -0.031(3)
    C21 0.068(3) 0.149(5) 0.082(3) 0.035(3) 0.011(2) 0.003(3)
    C22 0.0545(19) 0.103(3) 0.069(2) 0.010(2) 0.0022(17) -0.002(2)
    C23 0.107(6) 0.104(6) 0.60(3) -0.009(5) 0.082(10) -0.038(10)
    C24 0.117(5) 0.136(6) 0.191(7) -0.015(4) -0.017(5) 0.004(5)
    C25 0.198(10) 0.212(10) 0.236(11) -0.049(8) -0.003(8) 0.103(8)
_geom_special_details
;
All e.s.d.'s (except the e.s.d. in the dihedral angle between two l.s. planes)
are estimated using the full covariance matrix. The cell e.s.d.'s are taken
into account individually in the estimation of e.s.d.'s in distances, angles
and torsion angles; correlations between e.s.d.'s in cell parameters are only
used when they are defined by crystal symmetry. An approximate (isotropic)
treatment of cell e.s.d.'s is used for estimating e.s.d.'s involving l.s.
planes.
;
loop_
    _geom_bond_atom_site_label_1
    _geom_bond_atom_site_label_2
    _geom_bond_site_symmetry_2
    _geom_bond_distance
    _geom_bond_publ_flag
    Cu1 N3 . 2.075(3) y
    Cu1 N4 3_556 2.155(3) y
    Cu1 P1 . 2.1857(10) y
    Cu1 I1 . 2.5731(6) y
    P1 C5 . 1.821(3) ?
    P1 C11 . 1.824(4) ?
    P1 C17 . 1.827(4) ?
    N3 C4 . 1.336(5) ?
    N3 C1 . 1.339(4) ?
    N4 C1 . 1.331(4) ?
    N4 C2 . 1.336(4) ?
    N4 Cu1 3_556 2.155(3) ?
    N5 C23 . 1.222(8) ?
    N5 C25 . 1.408(8) ?
    N5 C24 . 1.453(8) ?
    O1 C23 . 1.247(12) ?
    C1 C1 3_556 1.476(6) ?
    C2 C3 . 1.374(5) ?
    C2 H2 . 0.9300 ?
    C3 C4 . 1.367(6) ?
    C3 H3 . 0.9300 ?
    C4 H4 . 0.9300 ?
    C5 C10 . 1.370(5) ?
    C5 C6 . 1.390(5) ?
    C6 C7 . 1.385(5) ?
    C6 H6 . 0.9300 ?
    C7 C8 . 1.350(7) ?
    C7 H7 . 0.9300 ?
    C8 C9 . 1.346(7) ?
    C8 H8 . 0.9300 ?
    C9 C10 . 1.407(5) ?
    C9 H9 . 0.9300 ?
    C10 H10 . 0.9300 ?
    C11 C16 . 1.380(6) ?
    C11 C12 . 1.385(6) ?
    C12 C13 . 1.384(7) ?
    C12 H12 . 0.9300 ?
    C13 C14 . 1.357(9) ?
    C13 H13 . 0.9300 ?
    C14 C15 . 1.354(9) ?
    C14 H14 . 0.9300 ?
    C15 C16 . 1.383(7) ?
    C15 H15 . 0.9300 ?
    C16 H16 . 0.9300 ?
    C17 C18 . 1.383(6) ?
    C17 C22 . 1.388(5) ?
    C18 C19 . 1.381(7) ?
    C18 H18 . 0.9300 ?
    C19 C20 . 1.354(8) ?
    C19 H19 . 0.9300 ?
    C20 C21 . 1.349(8) ?
    C20 H20 . 0.9300 ?
    C21 C22 . 1.407(7) ?
    C21 H21 . 0.9300 ?
    C22 H22 . 0.9300 ?
    C23 H23 . 0.9300 ?
    C24 H24A . 0.9600 ?
    C24 H24B . 0.9600 ?
    C24 H24C . 0.9600 ?
    C25 H25A . 0.9600 ?
    C25 H25B . 0.9600 ?
    C25 H25C . 0.9600 ?
loop_
    _geom_angle_atom_site_label_1
    _geom_angle_atom_site_label_2
    _geom_angle_atom_site_label_3
    _geom_angle_site_symmetry_1
    _geom_angle_site_symmetry_3
    _geom_angle
    _geom_angle_publ_flag
    N3 Cu1 N4 . 3_556 78.97(10) y
    N3 Cu1 P1 . . 124.71(9) y
    N4 Cu1 P1 3_556 . 119.53(8) y
    N3 Cu1 I1 . . 105.04(9) y
    N4 Cu1 I1 3_556 . 100.92(8) y
    P1 Cu1 I1 . . 119.15(3) y
    C5 P1 C11 . . 105.74(16) ?
    C5 P1 C17 . . 103.11(16) ?
    C11 P1 C17 . . 102.97(17) ?
    C5 P1 Cu1 . . 116.31(12) ?
    C11 P1 Cu1 . . 110.00(13) ?
    C17 P1 Cu1 . . 117.30(12) ?
    C4 N3 C1 . . 116.2(3) ?
    C4 N3 Cu1 . . 128.9(2) ?
    C1 N3 Cu1 . . 114.6(2) ?
    C1 N4 C2 . . 116.4(3) ?
    C1 N4 Cu1 . 3_556 111.74(19) ?
    C2 N4 Cu1 . 3_556 131.5(2) ?
    C23 N5 C25 . . 120.3(8) ?
    C23 N5 C24 . . 124.8(7) ?
    C25 N5 C24 . . 114.7(6) ?
    N4 C1 N3 . . 125.9(3) ?
    N4 C1 C1 . 3_556 117.6(3) ?
    N3 C1 C1 . 3_556 116.5(4) ?
    N4 C2 C3 . . 122.0(4) ?
    N4 C2 H2 . . 119.0 ?
    C3 C2 H2 . . 119.0 ?
    C4 C3 C2 . . 117.3(3) ?
    C4 C3 H3 . . 121.3 ?
    C2 C3 H3 . . 121.3 ?
    N3 C4 C3 . . 122.2(3) ?
    N3 C4 H4 . . 118.9 ?
    C3 C4 H4 . . 118.9 ?
    C10 C5 C6 . . 118.4(3) ?
    C10 C5 P1 . . 124.4(3) ?
    C6 C5 P1 . . 117.2(3) ?
    C7 C6 C5 . . 120.0(4) ?
    C7 C6 H6 . . 120.0 ?
    C5 C6 H6 . . 120.0 ?
    C8 C7 C6 . . 121.1(4) ?
    C8 C7 H7 . . 119.5 ?
    C6 C7 H7 . . 119.5 ?
    C9 C8 C7 . . 119.9(4) ?
    C9 C8 H8 . . 120.1 ?
    C7 C8 H8 . . 120.1 ?
    C8 C9 C10 . . 120.5(4) ?
    C8 C9 H9 . . 119.7 ?
    C10 C9 H9 . . 119.7 ?
    C5 C10 C9 . . 120.1(4) ?
    C5 C10 H10 . . 120.0 ?
    C9 C10 H10 . . 120.0 ?
    C16 C11 C12 . . 118.5(4) ?
    C16 C11 P1 . . 124.2(3) ?
    C12 C11 P1 . . 117.2(3) ?
    C13 C12 C11 . . 120.5(5) ?
    C13 C12 H12 . . 119.7 ?
    C11 C12 H12 . . 119.7 ?
    C14 C13 C12 . . 119.7(6) ?
    C14 C13 H13 . . 120.2 ?
    C12 C13 H13 . . 120.2 ?
    C15 C14 C13 . . 120.8(5) ?
    C15 C14 H14 . . 119.6 ?
    C13 C14 H14 . . 119.6 ?
    C14 C15 C16 . . 120.4(6) ?
    C14 C15 H15 . . 119.8 ?
    C16 C15 H15 . . 119.8 ?
    C11 C16 C15 . . 120.1(5) ?
    C11 C16 H16 . . 119.9 ?
    C15 C16 H16 . . 119.9 ?
    C18 C17 C22 . . 118.5(4) ?
    C18 C17 P1 . . 123.7(3) ?
    C22 C17 P1 . . 117.7(3) ?
    C19 C18 C17 . . 120.9(5) ?
    C19 C18 H18 . . 119.5 ?
    C17 C18 H18 . . 119.5 ?
    C20 C19 C18 . . 120.0(5) ?
    C20 C19 H19 . . 120.0 ?
    C18 C19 H19 . . 120.0 ?
    C21 C20 C19 . . 120.8(5) ?
    C21 C20 H20 . . 119.6 ?
    C19 C20 H20 . . 119.6 ?
    C20 C21 C22 . . 120.4(5) ?
    C20 C21 H21 . . 119.8 ?
    C22 C21 H21 . . 119.8 ?
    C17 C22 C21 . . 119.3(5) ?
    C17 C22 H22 . . 120.4 ?
    C21 C22 H22 . . 120.4 ?
    N5 C23 O1 . . 127.1(10) ?
    N5 C23 H23 . . 116.4 ?
    O1 C23 H23 . . 116.4 ?
    N5 C24 H24A . . 109.5 ?
    N5 C24 H24B . . 109.5 ?
    H24A C24 H24B . . 109.5 ?
    N5 C24 H24C . . 109.5 ?
    H24A C24 H24C . . 109.5 ?
    H24B C24 H24C . . 109.5 ?
    N5 C25 H25A . . 109.5 ?
    N5 C25 H25B . . 109.5 ?
    H25A C25 H25B . . 109.5 ?
    N5 C25 H25C . . 109.5 ?
    H25A C25 H25C . . 109.5 ?
    H25B C25 H25C . . 109.5 ?
loop_
    _geom_hbond_atom_site_label_D
    _geom_hbond_atom_site_label_H
    _geom_hbond_atom_site_label_A
    _geom_hbond_site_symmetry_A
    _geom_hbond_distance_DH
    _geom_hbond_distance_HA
    _geom_hbond_distance_DA
    _geom_hbond_angle_DHA
    C4 H4 I1 3_656 0.93 3.03 3.796(4) 140
_iucr_refine_instructions_details
;
TITL rx1 in P2(1)/c
CELL 0.71073   9.2436  14.0911  20.1932  90.000  92.232  90.000
ZERR    2.00   0.0005   0.0008   0.0011   0.000   0.001   0.000
LATT 1
SYMM -X, 0.5+Y, 0.5-Z
SFAC C  H  N  O  P  Cu I
UNIT 100 100 12 4 4 4 4
L.S. 3
ACTA
BOND $H
FMAP 2
PLAN 20
SIZE 0.70 0.17 0.14
WGHT  0.047000  1.908400
FVAR  0.354690
TEMP 25C
MOLE 1
Cu1    6   0.214421  0.091664  0.428044 11.000000  0.047370  0.064880 =
           0.082010  0.006870  0.000010 -0.012340
P1     5   0.277046  0.238432  0.409017 11.000000  0.042110  0.060470 =
           0.060020  0.001940  0.002610 -0.007630
I1     7   0.332423 -0.042899  0.363020 11.000000  0.054430  0.096800 =
           0.138720 -0.036490 -0.014870  0.009050
N3     3   0.182441  0.035368  0.521266 11.000000  0.040140  0.068130 =
           0.074800  0.007190 -0.009870 -0.012080
N4     3   0.010503 -0.051724  0.581319 11.000000  0.040150  0.059800 =
           0.069220  0.004310 -0.004960 -0.003530
N5     3   0.554635  0.145872  0.166288 11.000000  0.083440  0.092780 =
           0.108940 -0.006070  0.003830 -0.014050
O1     4   0.785785  0.107419  0.179850 11.000000  0.114750  0.126030 =
           0.619380 -0.048520  0.008080  0.001760
C1     1   0.052513 -0.004594  0.528282 11.000000  0.036340  0.049000 =
           0.069060  0.002170 -0.004280 -0.005740
C2     1   0.107055 -0.058132  0.632103 11.000000  0.051570  0.078100 =
           0.067860  0.008540 -0.006000 -0.004230
AFIX 43
H2     2   0.081527 -0.090019  0.670242 11.000000 -1.200000
AFIX 0
C3     1   0.242967 -0.019027  0.629689 11.000000  0.051200  0.099340 =
           0.075330  0.009450 -0.017590 -0.011010
AFIX 43
H3     2   0.309130 -0.023446  0.665447 11.000000 -1.200000
AFIX 0
C4     1   0.277001  0.026623  0.572622 11.000000  0.043540  0.092120 =
           0.089820  0.007350 -0.015350 -0.017850
AFIX 43
H4     2   0.369060  0.052450  0.569452 11.000000 -1.200000
AFIX 0
C5     1   0.468719  0.259571  0.397318 11.000000  0.043630  0.055870 =
           0.075130 -0.003540  0.005570 -0.005130
C6     1   0.565345  0.230001  0.447592 11.000000  0.051700  0.083860 =
           0.090610  0.002680  0.001110  0.000530
AFIX 43
H6     2   0.531113  0.200733  0.485176 11.000000 -1.200000
AFIX 0
C7     1   0.712612  0.244091  0.441760 11.000000  0.047640  0.100940 =
           0.129030 -0.001980 -0.007050  0.004540
AFIX 43
H7     2   0.776368  0.225138  0.475997 11.000000 -1.200000
AFIX 0
C8     1   0.765061  0.284896  0.387170 11.000000  0.045910  0.087360 =
           0.153500 -0.012890  0.015970 -0.004770
AFIX 43
H8     2   0.864172  0.294236  0.384099 11.000000 -1.200000
AFIX 0
C9     1   0.673718  0.312035  0.337207 11.000000  0.068090  0.099030 =
           0.122920  0.006970  0.039410 -0.013990
AFIX 43
H9     2   0.710291  0.338735  0.299206 11.000000 -1.200000
AFIX 0
C10    1   0.523277  0.300337  0.341996 11.000000  0.058660  0.092090 =
           0.087050  0.008190  0.012330 -0.012540
AFIX 43
H10    2   0.460829  0.320312  0.307553 11.000000 -1.200000
AFIX 0
C11    1   0.183111  0.281729  0.333850 11.000000  0.040790  0.085420 =
           0.064270  0.009730  0.004380 -0.008880
C12    1   0.149054  0.215694  0.284887 11.000000  0.070500  0.107840 =
           0.069600  0.000480 -0.006670 -0.009820
AFIX 43
H12    2   0.180270  0.153281  0.289956 11.000000 -1.200000
AFIX 0
C13    1   0.068931  0.241823  0.228463 11.000000  0.090420  0.173750 =
           0.073740  0.001540 -0.014990 -0.018790
AFIX 43
H13    2   0.046315  0.197166  0.195765 11.000000 -1.200000
AFIX 0
C14    1   0.023564  0.332948  0.221118 11.000000  0.077860  0.199050 =
           0.086810  0.048330 -0.011570  0.005850
AFIX 43
H14    2  -0.030176  0.350464  0.183181 11.000000 -1.200000
AFIX 0
C15    1   0.055592  0.398645  0.268344 11.000000  0.097190  0.145070 =
           0.110340  0.054070  0.015610  0.031150
AFIX 43
H15    2   0.023192  0.460718  0.262750 11.000000 -1.200000
AFIX 0
C16    1   0.136206  0.373999  0.324858 11.000000  0.074600  0.095550 =
           0.082680  0.024650  0.004080  0.006470
AFIX 43
H16    2   0.158858  0.419661  0.356859 11.000000 -1.200000
AFIX 0
C17    1   0.231675  0.327243  0.470791 11.000000  0.050220  0.071420 =
           0.062720  0.001300 -0.001240  0.003660
C18    1   0.305061  0.412093  0.479506 11.000000  0.076690  0.080400 =
           0.106000 -0.019500  0.011160 -0.004290
AFIX 43
H18    2   0.385553  0.424506  0.454664 11.000000 -1.200000
AFIX 0
C19    1   0.260541  0.478680  0.524576 11.000000  0.103320  0.095840 =
           0.132090 -0.039630 -0.002570  0.007530
AFIX 43
H19    2   0.311263  0.535313  0.530067 11.000000 -1.200000
AFIX 0
C20    1   0.143103  0.461553  0.560767 11.000000  0.101610  0.114680 =
           0.103770 -0.031350 -0.007070  0.031590
AFIX 43
H20    2   0.113139  0.506976  0.590704 11.000000 -1.200000
AFIX 0
C21    1   0.068986  0.379443  0.553961 11.000000  0.068010  0.148960 =
           0.081900  0.002760  0.011440  0.035030
AFIX 43
H21    2  -0.011292  0.368662  0.579291 11.000000 -1.200000
AFIX 0
C22    1   0.112422  0.309996  0.508759 11.000000  0.054520  0.103320 =
           0.068810 -0.001920  0.002200  0.009810
AFIX 43
H22    2   0.061797  0.253166  0.504367 11.000000 -1.200000
AFIX 0
C23    1   0.684090  0.160246  0.161012 11.000000  0.106570  0.104460 =
           0.596700 -0.037900  0.081690 -0.008910
AFIX 43
H23    2   0.709510  0.216771  0.140727 11.000000 -1.200000
AFIX 0
C24    1   0.441007  0.213999  0.149543 11.000000  0.116700  0.136320 =
           0.191240  0.003880 -0.016590 -0.015210
AFIX 137
H24A   2   0.395715  0.233876  0.189214 11.000000 -1.500000
H24B   2   0.370115  0.185020  0.120000 11.000000 -1.500000
H24C   2   0.482123  0.268109  0.128351 11.000000 -1.500000
AFIX 0
C25    1   0.506035  0.060837  0.194562 11.000000  0.198190  0.212120 =
           0.236200  0.102810 -0.003420 -0.048860
AFIX 137
H25A   2   0.580047  0.036063  0.224432 11.000000 -1.500000
H25B   2   0.484782  0.015395  0.160123 11.000000 -1.500000
H25C   2   0.420150  0.073090  0.218402 11.000000 -1.500000
AFIX 0
HKLF 4
END
;
data_global
_journal_date_recd_electronic     2012-06-07
_journal_date_accepted     2012-06-21
_journal_name_full     'Acta Crystallographica, Section E'
_journal_year     2012
_journal_volume     68
_journal_issue      7
_journal_page_first     m1003
_journal_page_last     m1003
_journal_paper_category     QM
_journal_paper_doi     10.1107/S1600536812028139
_journal_coeditor_code     WM2646
_publ_contact_author_name     'Dr. M. Fettouhi'
_publ_contact_author_address
;
Department of Chemistry, King Fahd University of
Petroleum and Minerals, Dhahran 31261, Saudi Arabia
;
_publ_contact_author_email     fettouhi@kfupm.edu.sa
_publ_contact_author_fax     '966 3 860 4277'
_publ_contact_author_phone     '966 3 860 2941'
_publ_section_title
;\
\m-2,2'-Bipyrimidine-\k^4^<i>N</i>^1^,<i>N</i>^1'^:<i>N</i>^3^,<i>N</i>^3'^-\
bis[iodido(triphenylphosphane-\k<i>P</i>)copper(I)] dimethylformamide
disolvate
;
loop_
    _publ_author_name
    _publ_author_address
    'Fettouhi, Mohammed'
;
Department of Chemistry, King Fahd University of Petroleum and Minerals,
Dhahran 31261, Saudi Arabia
;
