# Supplementary material for: μ-2,2′-Bipyrimidine-κ4 N 1,N 1′:N 3,N 3′-bis­[iodido(triphenyl­phosphane-κP)copper(I)] dimethyl­formamide disolvate
Source: Acta Crystallogr Sect E Struct Rep Online. 2012 Jun 30;68(Pt 7):m1003. doi: 10.1107/S1600536812028139 (PMC3393243; doi:10.1107/S1600536812028139)
Supplement: Supplementary file 2 [file e-68-m1003-Isup2.hkl]

# 
# h,k,l, Fc-squared, Fo-squared, sigma(Fo-squared) and status flag 
# 
data_I
_shelx_title ' rx1 in P2(1)/c' 
_shelx_refln_list_code          4 
_shelx_F_calc_maximum      277.19 
_exptl_crystal_F_000      1204.00 
_reflns_d_resolution_high  0.7491 
 
loop_ 
 _symmetry_equiv_pos_as_xyz 
 'x, y, z' 
 '-x, y+1/2, -z+1/2' 
 '-x, -y, -z' 
 'x, -y-1/2, z-1/2' 
 
_cell_length_a     9.2436 
_cell_length_b    14.0911 
_cell_length_c    20.1932 
_cell_angle_alpha  90.000 
_cell_angle_beta   92.232 
_cell_angle_gamma  90.000 
 
_shelx_F_squared_multiplier     1.000 
 
loop_ 
 _refln_index_h 
 _refln_index_k 
 _refln_index_l 
 _refln_F_squared_calc 
 _refln_F_squared_meas 
 _refln_F_squared_sigma 
 _refln_observed_status 
   1   0   0      351.56      357.62     11.50 o 
   2   0   0    54663.95    55055.89    478.32 o 
   3   0   0     5608.98     6181.70     63.10 o 
   4   0   0     5336.48     6066.53     65.13 o 
   5   0   0     1624.16     1772.65     34.92 o 
   6   0   0     3815.59     3721.62     49.98 o 
   7   0   0     2096.05     2212.12     37.94 o 
   8   0   0     1599.29     1421.58     38.53 o 
   9   0   0     2816.65     2807.15     59.12 o 
  10   0   0       18.59       23.20     11.82 o 
  11   0   0      113.79      125.05     37.80 o 
  12   0   0       14.11       29.23     23.57 o 
   1   1   0     7400.33     7841.97     54.73 o 
   2   1   0    28526.26    31644.04    197.32 o 
   3   1   0       77.96       91.88      5.47 o 
   4   1   0     2017.59     2160.15     21.28 o 
   5   1   0     2075.30     2099.58     22.51 o 
   6   1   0      418.73      416.66     11.23 o 
   7   1   0      410.81      370.81     14.24 o 
   8   1   0      207.96      190.25     11.08 o 
   9   1   0        1.76       -4.88      7.25 o 
  10   1   0      230.58      209.91     14.60 o 
  11   1   0      165.41      173.52     18.29 o 
  12   1   0       10.25       -6.71     15.18 o 
   0   2   0    11037.28    11457.60    153.79 o 
   1   2   0      599.04      655.78      7.12 o 
   2   2   0    11093.46    12663.35     88.58 o 
   3   2   0    15415.98    17811.87    116.07 o 
   4   2   0     2765.26     2895.91     26.16 o 
   5   2   0       24.38       27.53      4.22 o 
   6   2   0     5940.14     6106.01     50.50 o 
   7   2   0     3679.91     3712.30     44.43 o 
   8   2   0      405.97      405.40     14.40 o 
   9   2   0     2157.26     2113.87     36.28 o 
  10   2   0       60.97       62.33      9.82 o 
  11   2   0      335.06      323.71     20.92 o 
  12   2   0      175.63      200.35     19.77 o 
   1   3   0      664.72      680.67      8.70 o 
   2   3   0    13985.33    14661.45    105.02 o 
   3   3   0     3596.54     3668.22     35.29 o 
   4   3   0    15730.49    16271.34    117.59 o 
   5   3   0     4316.59     4099.86     40.01 o 
   6   3   0     3542.13     3479.79     37.68 o 
   7   3   0     1288.53     1096.06     20.67 o 
   8   3   0       18.07       22.42      6.87 o 
   9   3   0      110.92      117.67     10.64 o 
  10   3   0        4.81        7.37      8.86 o 
  11   3   0      218.55      240.57     16.47 o 
  12   3   0       67.24       81.80     15.98 o 
   0   4   0    20089.02    20575.32    296.42 o 
   1   4   0     5971.50     6072.31     50.34 o 
   2   4   0      935.20     1148.75     12.76 o 
   3   4   0     7713.24     7864.05     61.56 o 
   4   4   0       64.26       43.58      7.73 o 
   5   4   0     5308.95     5476.89     49.99 o 
   6   4   0      548.22      580.74     14.45 o 
   7   4   0      797.34      734.67     18.53 o 
   8   4   0        3.40       -4.38      6.18 o 
   9   4   0      155.28      160.29     14.53 o 
  10   4   0      255.37      296.79     17.64 o 
  11   4   0      117.79      127.39     20.61 o 
  12   4   0       70.50       74.68     13.68 o 
   1   5   0     1231.33     1135.71     14.88 o 
   2   5   0     6778.97     6807.45     49.67 o 
   3   5   0     1423.56     1367.14     18.15 o 
   4   5   0     9394.32    10018.83     78.78 o 
   5   5   0     6061.86     6058.46     54.77 o 
   6   5   0       84.57       58.76      7.18 o 
   7   5   0     1603.82     1571.60     25.95 o 
   8   5   0     1327.10     1223.81     25.67 o 
   9   5   0        0.09       -1.20      7.11 o 
  10   5   0     1110.63     1081.72     47.66 o 
  11   5   0      210.58      233.25     17.30 o 
   0   6   0    11046.32    10835.13    106.00 o 
   1   6   0       23.65       28.52      4.69 o 
   2   6   0     5107.36     4946.39     43.23 o 
   3   6   0     1020.07     1033.33     14.92 o 
   4   6   0     1987.05     2054.95     25.47 o 
   5   6   0      175.91      151.11      8.94 o 
   6   6   0      246.13      264.63     12.56 o 
   7   6   0       61.53       62.92      8.67 o 
   8   6   0       72.14       65.13      9.84 o 
   9   6   0       77.95       51.56      9.98 o 
  10   6   0      217.13      224.97     14.70 o 
  11   6   0        0.92       -3.55     15.61 o 
   1   7   0    17096.27    17555.26    126.56 o 
   2   7   0     5098.51     4778.64     43.74 o 
   3   7   0      318.06      296.63      7.78 o 
   4   7   0     4010.75     4166.54     41.60 o 
   5   7   0      670.00      627.22     17.82 o 
   6   7   0      129.71      122.95      9.57 o 
   7   7   0     1527.89     1577.82     26.73 o 
   8   7   0     1582.55     1574.78     35.36 o 
   9   7   0       10.28       -1.68     13.52 o 
  10   7   0      220.48      247.70     17.26 o 
  11   7   0       10.71       12.44     11.62 o 
   0   8   0      753.01      728.73     18.69 o 
   1   8   0      248.09      207.46     10.63 o 
   2   8   0      106.27      117.65      7.91 o 
   3   8   0      872.44      739.40     26.94 o 
   4   8   0      620.50      501.60     12.35 o 
   5   8   0       68.85       71.18      9.83 o 
   6   8   0     1276.67     1238.56     26.07 o 
   7   8   0      211.96      179.05     13.25 o 
   8   8   0        0.22        1.82      9.93 o 
   9   8   0      808.80      732.26     27.54 o 
  10   8   0        3.69        9.77      9.03 o 
  11   8   0      104.50      111.51     16.06 o 
   1   9   0     3117.72     3061.70     33.99 o 
   2   9   0      581.13      563.38     14.18 o 
   3   9   0       89.94      108.38      8.77 o 
   4   9   0        0.56       -2.43      7.19 o 
   5   9   0      298.09      289.77     15.06 o 
   6   9   0      934.50      853.35     22.83 o 
   7   9   0      133.79      159.63     13.62 o 
   8   9   0     1121.63     1116.46     29.74 o 
   9   9   0       26.13       39.04     10.33 o 
  10   9   0      477.41      467.82     21.68 o 
   0  10   0      853.82      855.57     29.80 o 
   1  10   0     1174.38     1184.22     20.15 o 
   2  10   0        3.91        6.81      5.64 o 
   3  10   0     4171.83     4111.85     44.36 o 
   4  10   0      360.65      296.48     15.69 o 
   5  10   0     1759.43     1869.17     33.14 o 
   6  10   0      644.89      616.70     22.17 o 
   7  10   0      439.83      451.57     26.21 o 
   8  10   0        0.07        0.09      8.32 o 
   9  10   0        7.57       -3.30      8.37 o 
  10  10   0       47.75       32.54     10.44 o 
   1  11   0       45.02       26.05      9.51 o 
   2  11   0      318.12      320.40     23.50 o 
   3  11   0       99.57       91.54     13.59 o 
   4  11   0       76.30       68.31     11.27 o 
   5  11   0       99.49       77.81     11.65 o 
   6  11   0        1.49       -4.18      9.27 o 
   7  11   0       50.29       50.91     13.70 o 
   8  11   0       34.84       35.78     10.67 o 
   9  11   0      112.87      100.78     13.09 o 
  10  11   0        0.03       41.17     24.00 o 
   0  12   0       40.07       72.07     18.59 o 
   1  12   0      123.96      112.03     12.06 o 
   2  12   0      103.32       84.96     13.07 o 
   3  12   0      560.66      535.34     22.84 o 
   4  12   0     1063.01      924.63     28.17 o 
   5  12   0      149.71      161.29     14.58 o 
   6  12   0      844.66      809.31     24.59 o 
   7  12   0       10.31       13.55     13.10 o 
   8  12   0       27.74       35.19     11.61 o 
   9  12   0       31.07       74.76     19.78 o 
   1  13   0     1200.83     1400.59     30.49 o 
   2  13   0        0.65       -0.57      8.50 o 
   3  13   0      413.26      391.84     21.19 o 
   4  13   0       13.67       -4.44     10.43 o 
   5  13   0      117.37      116.13     15.59 o 
   6  13   0       16.57       -2.47      9.90 o 
   7  13   0       10.13       19.80     11.99 o 
   8  13   0       70.16       75.69     16.38 o 
   0  14   0      543.29      577.57     32.97 o 
   1  14   0       46.17       14.74     11.17 o 
   2  14   0      279.06      286.33     19.83 o 
   3  14   0       82.04       83.09     15.16 o 
   4  14   0        1.84       -8.34     10.24 o 
   5  14   0        8.24       -9.71      9.71 o 
   6  14   0       95.14       89.02     15.72 o 
   7  14   0       14.87       22.38     11.99 o 
   8  14   0        3.52      -11.04     11.04 o 
   1  15   0      211.52      209.60     15.92 o 
   2  15   0       25.44       23.78     12.50 o 
   3  15   0       53.45       62.92     13.85 o 
   4  15   0       15.20       11.83     18.57 o 
   5  15   0       32.07       46.13     13.58 o 
   6  15   0       21.28       10.93     11.64 o 
   7  15   0       25.58       54.92     13.37 o 
   0  16   0      111.53      119.11     18.58 o 
   1  16   0        3.40       -3.82     11.60 o 
   2  16   0      160.69      169.94     17.98 o 
   3  16   0       24.08       21.15     11.15 o 
   4  16   0        0.87      -10.83     10.83 o 
   5  16   0       81.17       88.54     15.28 o 
   6  16   0        6.05       37.62     12.05 o 
   1  17   0       10.31       29.41     11.42 o 
   2  17   0       63.76       72.00     14.35 o 
   3  17   0        0.04      -10.18     10.18 o 
   4  17   0       52.53      114.24     16.98 o 
   5  17   0        1.54       35.22     15.35 o 
   0  18   0        5.96       -0.89     17.95 o 
   1  18   0        6.59       13.73     10.52 o 
   2  18   0       23.35       30.51     13.31 o 
   3  18   0        7.35       37.57     13.07 o 
 -12   1   1       48.28       51.54     13.19 o 
 -11   1   1        3.29       -9.21     10.13 o 
 -10   1   1      403.54      407.03     19.20 o 
  -9   1   1     1715.10     1658.91     31.28 o 
  -8   1   1      471.35      475.22     15.62 o 
  -7   1   1     8055.64     8229.20     66.19 o 
  -6   1   1     1299.34     1262.95     19.07 o 
  -5   1   1    10644.02    11504.61     81.66 o 
  -4   1   1     1954.81     1858.75     21.20 o 
  -3   1   1    11872.42    12349.06     87.16 o 
  -2   1   1      370.92      349.39      7.71 o 
  -1   1   1     7396.02     7988.85     67.55 o 
   0   1   1    31293.45    29622.32    599.85 o 
   1   1   1    10054.21    10996.47     75.84 o 
   2   1   1    50899.29    52247.78    321.96 o 
   3   1   1     2125.10     2114.76     19.29 o 
   4   1   1     5600.75     5748.24     44.17 o 
   5   1   1     2425.55     2514.75     25.40 o 
   6   1   1     3928.72     4077.06     37.65 o 
   7   1   1        9.00        4.06      4.82 o 
   8   1   1     4853.12     4922.85     51.70 o 
   9   1   1      864.89      876.48     22.85 o 
  10   1   1      544.85      498.15     18.56 o 
  11   1   1      390.68      397.71     19.26 o 
  12   1   1        0.22       -9.69      9.69 o 
 -12   2   1       99.08      133.66     17.04 o 
 -11   2   1      278.69      248.57     22.62 o 
 -10   2   1       55.54       69.53     11.74 o 
  -9   2   1      115.75      145.62     12.35 o 
  -8   2   1        1.23        3.99      6.13 o 
  -7   2   1      193.40      176.93     10.31 o 
  -6   2   1        0.77       -4.17      4.17 o 
  -5   2   1     8250.33     8096.49     65.00 o 
  -4   2   1     3820.21     3798.46     31.95 o 
  -3   2   1    34022.59    34628.95    217.16 o 
  -2   2   1     1015.49      910.11     10.77 o 
  -1   2   1       28.24       27.95      3.42 o 
   0   2   1        4.34       27.82      3.00 o 
   1   2   1        6.90        4.12      2.59 o 
   2   2   1     2264.97     2030.19     19.32 o 
   3   2   1      150.59       86.84      3.86 o 
   4   2   1    21162.90    21796.18    141.83 o 
   5   2   1        3.11        7.26      3.33 o 
   6   2   1     8490.83     8692.84     66.81 o 
   7   2   1      120.66      106.54      9.09 o 
   8   2   1      208.68      197.37     13.19 o 
   9   2   1       15.45        5.01      7.63 o 
  10   2   1      184.91      193.37     13.92 o 
  11   2   1       77.46       93.96     13.21 o 
  12   2   1       62.55       47.20     15.47 o 
 -12   3   1       44.16       42.39     13.07 o 
 -11   3   1       16.59       20.71     11.33 o 
 -10   3   1      560.62      575.45     22.62 o 
  -9   3   1      313.42      317.03     13.47 o 
  -8   3   1       89.08      115.23      9.73 o 
  -7   3   1     2873.70     2929.39     35.59 o 
  -6   3   1      847.80      765.18     17.53 o 
  -5   3   1      588.43      610.68     10.75 o 
  -4   3   1     3405.03     3203.64     35.45 o 
  -3   3   1     2488.50     2533.83     27.64 o 
  -2   3   1     1741.04     1952.49     18.01 o 
  -1   3   1     3639.66     4202.85     33.08 o 
   0   3   1    41657.41    43762.68    642.47 o 
   1   3   1     2429.09     2529.60     20.36 o 
   2   3   1     9132.72     9876.57     70.88 o 
   3   3   1     6531.40     7005.18     54.99 o 
   4   3   1      797.69      818.37     14.41 o 
   5   3   1     5729.45     5787.59     51.63 o 
   6   3   1     1147.17     1164.19     19.93 o 
   7   3   1      185.04      174.20     10.14 o 
   8   3   1      836.79      802.95     20.62 o 
   9   3   1      348.75      364.69     14.61 o 
  10   3   1       13.44       -5.02      7.36 o 
  11   3   1      238.37      232.60     16.19 o 
  12   3   1       84.87       89.86     17.67 o 
 -12   4   1       78.79       79.67     14.62 o 
 -11   4   1      230.00      234.30     20.58 o 
 -10   4   1       29.02       43.09     10.87 o 
  -9   4   1      201.67      197.16     12.47 o 
  -8   4   1      517.99      453.94     14.92 o 
  -7   4   1     1354.09     1322.83     22.77 o 
  -6   4   1        5.47       -1.83      5.17 o 
  -5   4   1    12662.99    12377.09     95.58 o 
  -4   4   1     3184.04     3391.52     33.69 o 
  -3   4   1    20379.38    20457.75    143.16 o 
  -2   4   1    18876.12    19822.07    136.69 o 
  -1   4   1     1050.20     1127.28     12.98 o 
   0   4   1      762.23      759.96      9.41 o 
   1   4   1     9545.35     9659.39     70.10 o 
   2   4   1     4874.22     5233.39     41.59 o 
   3   4   1     5122.08     5074.62     43.11 o 
   4   4   1    35934.70    37475.83    255.08 o 
   5   4   1       37.62       35.07      6.09 o 
   6   4   1     7361.88     7313.20     64.74 o 
   7   4   1      894.22      808.09     18.10 o 
   8   4   1      548.51      533.91     16.09 o 
   9   4   1       11.93       27.14      8.31 o 
  10   4   1      324.69      326.35     16.18 o 
  11   4   1       64.59      106.21     13.25 o 
  12   4   1       69.17       79.86     16.08 o 
 -11   5   1      177.43      198.15     16.26 o 
 -10   5   1      113.42      142.01     16.72 o 
  -9   5   1      965.88      886.21     23.81 o 
  -8   5   1       57.18       50.37      9.07 o 
  -7   5   1      548.10      490.58     14.62 o 
  -6   5   1     1058.82      993.43     24.29 o 
  -5   5   1      495.15      413.32     12.11 o 
  -4   5   1     4370.67     4597.72     42.85 o 
  -3   5   1     1681.97     1743.56     18.56 o 
  -2   5   1     4919.03     5385.50     41.16 o 
  -1   5   1     1472.49     1630.96     20.00 o 
   0   5   1     1492.72     1407.23     14.65 o 
   1   5   1      173.84      202.72      7.68 o 
   2   5   1      705.42      564.26      9.50 o 
   3   5   1    12114.79    13187.93     89.95 o 
   4   5   1        3.94        8.13      4.89 o 
   5   5   1     4827.49     5072.89     48.11 o 
   6   5   1      107.70      116.77      9.38 o 
   7   5   1     1240.96     1175.70     22.11 o 
   8   5   1       17.51       15.33      7.14 o 
   9   5   1      169.50      156.30     11.90 o 
  10   5   1      151.19      149.84     14.86 o 
  11   5   1        0.11       -7.72      8.83 o 
 -11   6   1       96.46      113.38     14.66 o 
 -10   6   1      230.36      252.89     15.21 o 
  -9   6   1      365.46      348.80     16.30 o 
  -8   6   1     2943.55     2842.99     38.43 o 
  -7   6   1       32.02        9.81      7.45 o 
  -6   6   1     3237.47     3077.48     36.59 o 
  -5   6   1     2028.88     1971.47     26.43 o 
  -4   6   1       14.94       19.28      5.23 o 
  -3   6   1     4881.76     4883.22     40.10 o 
  -2   6   1    11317.47    12023.93     85.53 o 
  -1   6   1      185.57      174.36      7.30 o 
   0   6   1     7547.97     7575.75     55.06 o 
   1   6   1    20794.80    21003.31    146.75 o 
   2   6   1      327.14      316.67      9.10 o 
   3   6   1     2295.63     2347.35     25.63 o 
   4   6   1     1374.47     1317.26     19.59 o 
   5   6   1      415.80      392.54     11.95 o 
   6   6   1     1472.11     1365.85     22.86 o 
   7   6   1     3619.35     3627.23     42.58 o 
   8   6   1       61.13       42.32      8.00 o 
   9   6   1      697.24      695.85     20.84 o 
  10   6   1      674.20      660.99     21.62 o 
  11   6   1        2.15        2.67      9.98 o 
 -11   7   1       12.94       -1.31      9.10 o 
 -10   7   1       14.82       18.55      9.73 o 
  -9   7   1      196.47      216.44     16.53 o 
  -8   7   1       22.33       20.72      8.26 o 
  -7   7   1       86.36       72.97      9.56 o 
  -6   7   1       68.40       49.05      7.66 o 
  -5   7   1        1.20       -4.64      4.64 o 
  -4   7   1       97.70      128.21      9.01 o 
  -3   7   1      852.05      762.37     12.51 o 
  -2   7   1      598.16      612.76     13.19 o 
  -1   7   1     3852.49     3574.69     37.45 o 
   0   7   1     3860.71     3511.04     30.73 o 
   1   7   1     3139.22     3191.87     34.59 o 
   2   7   1     4128.54     3589.90     35.64 o 
   3   7   1       86.72       93.77      5.65 o 
   4   7   1      479.33      373.95     12.64 o 
   5   7   1      175.08      227.20      9.99 o 
   6   7   1       15.66       23.59      6.55 o 
   7   7   1       20.59       18.42      6.92 o 
   8   7   1      105.65       93.18     10.00 o 
   9   7   1      198.94      172.48     14.99 o 
  10   7   1      171.27      164.39     15.68 o 
  11   7   1       19.42        9.33     11.98 o 
 -11   8   1       15.65        9.34     10.79 o 
 -10   8   1      205.74      236.07     16.62 o 
  -9   8   1      277.67      283.54     17.46 o 
  -8   8   1     1180.64     1173.05     30.42 o 
  -7   8   1      157.02      115.22     13.17 o 
  -6   8   1     2404.32     2319.46     36.14 o 
  -5   8   1       43.37       69.04      7.46 o 
  -4   8   1       22.30       25.36      5.49 o 
  -3   8   1      213.14      190.03      9.44 o 
  -2   8   1     2934.36     3002.42     33.02 o 
  -1   8   1     4827.92     4838.85     45.12 o 
   0   8   1     4936.71     4811.87     44.60 o 
   1   8   1    10253.04    10317.85     81.47 o 
   2   8   1     2060.82     2132.29     29.41 o 
   3   8   1     7216.78     7583.77     64.80 o 
   4   8   1      401.68      421.28     11.50 o 
   5   8   1        4.22        7.03      6.55 o 
   6   8   1       38.69       25.55      8.58 o 
   7   8   1      408.87      378.55     16.12 o 
   8   8   1      325.77      271.63     15.04 o 
   9   8   1      174.93      245.70     32.74 o 
  10   8   1      312.69      319.56     18.26 o 
  11   8   1       20.85       22.23     13.70 o 
 -10   9   1      105.00      140.16     16.14 o 
  -9   9   1      120.01      151.67     21.01 o 
  -8   9   1       69.98       61.48     12.14 o 
  -7   9   1      282.17      225.23     15.88 o 
  -6   9   1      578.35      563.96     19.40 o 
  -5   9   1       61.82       31.02      9.18 o 
  -4   9   1     1868.51     1765.26     30.07 o 
  -3   9   1      913.62      862.36     18.47 o 
  -2   9   1     1389.55     1340.00     21.37 o 
  -1   9   1      691.74      665.57     14.68 o 
   0   9   1       91.21       95.29      9.43 o 
   1   9   1       59.48       76.96      9.39 o 
   2   9   1      348.89      382.77     12.26 o 
   3   9   1     1116.51     1143.16     19.84 o 
   4   9   1        9.97       13.90      7.59 o 
   5   9   1     1524.41     1478.03     28.34 o 
   6   9   1      571.49      482.76     18.01 o 
   7   9   1      272.97      260.69     14.97 o 
   8   9   1       76.16       94.95     16.33 o 
   9   9   1       77.92       78.00     14.00 o 
  10   9   1        7.71       10.81     10.68 o 
 -10  10   1       23.00        0.77      9.95 o 
  -9  10   1      163.26      190.74     15.58 o 
  -8  10   1      242.94      260.47     17.81 o 
  -7  10   1       76.07       83.66     11.62 o 
  -6  10   1      650.87      637.15     20.92 o 
  -5  10   1        3.78        4.93      8.73 o 
  -4  10   1      178.71      164.02     13.46 o 
  -3  10   1       97.53       91.41     12.65 o 
  -2  10   1      294.42      268.62     19.66 o 
  -1  10   1       76.61       85.74      9.72 o 
   0  10   1      344.11      326.05     17.18 o 
   1  10   1      329.81      311.70     11.19 o 
   2  10   1        6.81        8.36      5.49 o 
   3  10   1        1.84        5.28      5.87 o 
   4  10   1        4.00        5.44      8.42 o 
   5  10   1       30.03       32.10      9.56 o 
   6  10   1        7.86       -0.23     12.22 o 
   7  10   1      326.67      315.63     18.98 o 
   8  10   1      231.25      212.82     14.97 o 
   9  10   1       38.11       43.19     12.10 o 
  10  10   1       97.54       89.45     18.90 o 
 -10  11   1       15.75       42.42     14.46 o 
  -9  11   1        2.80        3.31      9.00 o 
  -8  11   1        0.28       -5.95      8.23 o 
  -7  11   1       71.08       81.53     13.99 o 
  -6  11   1      718.36      766.04     25.39 o 
  -5  11   1      203.88      233.32     15.18 o 
  -4  11   1     2597.78     2471.21     38.70 o 
  -3  11   1     1888.21     1942.15     33.30 o 
  -2  11   1      587.76      559.92     18.90 o 
  -1  11   1     1309.54     1273.51     26.58 o 
   0  11   1      253.60      244.76     14.14 o 
   1  11   1       16.63       27.10     12.92 o 
   2  11   1      978.48      940.98     22.82 o 
   3  11   1     2045.15     2011.74     33.36 o 
   4  11   1      303.09      296.60     15.37 o 
   5  11   1     2301.27     2333.49     38.78 o 
   6  11   1      107.89       72.84     11.76 o 
   7  11   1      674.35      699.91     23.13 o 
   8  11   1        3.22       -7.60      7.60 o 
   9  11   1        0.16       -4.57      8.49 o 
  -9  12   1        9.56       21.79      9.96 o 
  -8  12   1      117.56      144.90     15.33 o 
  -7  12   1       11.03       33.88     14.46 o 
  -6  12   1      101.68      114.43     14.38 o 
  -5  12   1       35.71       44.79     10.61 o 
  -4  12   1      122.82      127.33     15.31 o 
  -3  12   1       98.72      101.13     15.31 o 
  -2  12   1        7.90        0.92      8.90 o 
  -1  12   1      144.39      144.55     13.03 o 
   0  12   1       15.69        0.24      8.25 o 
   1  12   1       14.58       20.43      8.96 o 
   2  12   1      174.63      153.30     12.62 o 
   3  12   1       65.68       55.02     12.17 o 
   4  12   1      261.18      197.24     17.35 o 
   5  12   1      119.95      112.89     12.76 o 
   6  12   1       55.77       59.09     10.52 o 
   7  12   1      258.39      270.59     18.76 o 
   8  12   1       11.87       15.72     22.24 o 
   9  12   1       73.59      124.48     17.36 o 
  -8  13   1       13.98        7.31     16.21 o 
  -7  13   1      197.60      185.98     19.59 o 
  -6  13   1      278.42      314.17     19.60 o 
  -5  13   1      154.92      134.47     18.55 o 
  -4  13   1      436.83      402.98     21.37 o 
  -3  13   1        0.61       -1.51     10.60 o 
  -2  13   1      348.29      275.49     23.46 o 
  -1  13   1      288.41      263.65     16.26 o 
   0  13   1        0.55       -0.46     11.07 o 
   1  13   1        1.31       -8.35      8.35 o 
   2  13   1      186.06      165.26     13.48 o 
   3  13   1      315.53      263.36     18.68 o 
   4  13   1        4.12       10.24     11.60 o 
   5  13   1      160.48      145.24     16.11 o 
   6  13   1      248.59      248.79     18.42 o 
   7  13   1       66.21       52.48     12.61 o 
   8  13   1      127.44      145.85     13.93 o 
  -8  14   1       51.79       68.12     22.46 o 
  -7  14   1        1.47      -10.28     10.28 o 
  -6  14   1       34.43       22.13     11.14 o 
  -5  14   1        5.46      -17.31     17.31 o 
  -4  14   1       35.56       37.45     14.18 o 
  -3  14   1       95.26      100.00     17.53 o 
  -2  14   1      185.92      238.79     20.95 o 
  -1  14   1      314.39      314.19     19.44 o 
   0  14   1      326.49      349.42     19.61 o 
   1  14   1      743.88      764.35     23.90 o 
   2  14   1      285.47      287.00     19.32 o 
   3  14   1      296.79      310.06     20.04 o 
   4  14   1        2.56       -4.31      9.79 o 
   5  14   1       11.59       14.84     10.91 o 
   6  14   1        5.17       -6.72      9.08 o 
   7  14   1        7.10       22.23     17.66 o 
   8  14   1        2.17       31.76     12.03 o 
  -7  15   1        7.85        8.25     13.45 o 
  -6  15   1        0.01       21.68     12.32 o 
  -5  15   1       42.70       35.44     12.47 o 
  -4  15   1        1.88       -8.78      9.94 o 
  -3  15   1        3.81       -2.76     10.73 o 
  -2  15   1      135.89      171.01     17.84 o 
  -1  15   1      180.04      166.03     15.44 o 
   0  15   1      247.54      257.11     16.65 o 
   1  15   1       54.18       60.75     11.59 o 
   2  15   1      280.05      242.99     19.09 o 
   3  15   1       10.61       -7.80     10.53 o 
   4  15   1       36.90       47.93     13.30 o 
   5  15   1        1.95        1.90     10.44 o 
   6  15   1       16.67        0.05     10.81 o 
   7  15   1        0.21        3.87     15.08 o 
  -6  16   1       15.56       25.02     12.49 o 
  -5  16   1        1.58       14.99     12.91 o 
  -4  16   1        6.29        7.73     12.09 o 
  -3  16   1       18.42       26.49     12.37 o 
  -2  16   1       35.05       41.55     14.05 o 
  -1  16   1        0.51        2.35     10.63 o 
   0  16   1       14.78        2.52     11.27 o 
   1  16   1       41.02       57.07     13.53 o 
   2  16   1        6.62       15.61     11.80 o 
   3  16   1        2.17       11.44     10.82 o 
   4  16   1        3.94       31.50     11.95 o 
   5  16   1        0.50        9.51     11.88 o 
   6  16   1        2.12       14.91     11.94 o 
  -5  17   1       42.55       27.83     13.84 o 
  -4  17   1       16.34       23.47     13.00 o 
  -3  17   1       62.76       81.10     15.79 o 
  -2  17   1       38.22       42.12     15.56 o 
  -1  17   1        5.45       11.34     10.95 o 
   0  17   1        1.99       -0.51     13.62 o 
   1  17   1        4.37       -9.15     23.26 o 
   2  17   1        8.64       19.90     12.54 o 
   3  17   1       39.33       48.84     15.75 o 
   4  17   1        4.25        8.19     12.39 o 
   5  17   1       42.93       65.38     14.31 o 
  -3  18   1       24.47       48.83     17.95 o 
  -2  18   1       61.09       54.61     15.40 o 
  -1  18   1        7.82       15.56     14.64 o 
   0  18   1        5.00       10.67     14.54 o 
   1  18   1        0.80       13.13     15.13 o 
   2  18   1       13.27       20.04     12.29 o 
   3  18   1       23.98       57.12     13.05 o 
 -12   0   2       72.98       59.24     19.41 o 
 -11   0   2       52.05       90.61     22.00 o 
 -10   0   2      137.71      134.48     22.82 o 
  -9   0   2      168.22      149.19     18.44 o 
  -8   0   2     2956.68     2954.27     57.90 o 
  -7   0   2     4863.47     4781.23     62.89 o 
  -6   0   2     3895.65     4278.40     55.32 o 
  -5   0   2    11287.98    11631.66    116.82 o 
  -4   0   2      787.87     1102.08     25.99 o 
  -3   0   2     4906.78     4944.50     52.60 o 
  -2   0   2      152.27       68.78      5.25 o 
  -1   0   2    37528.63    40686.86    364.63 o 
   0   0   2     9483.92    10395.75     96.00 o 
   1   0   2    73030.33    67913.92   2154.67 o 
   2   0   2    71280.60    70606.27    613.59 o 
   3   0   2    16321.57    18590.63    169.53 o 
   4   0   2    11279.58    12027.39    116.82 o 
   5   0   2     3197.79     2929.31     40.04 o 
   6   0   2      360.94      389.91     14.24 o 
   7   0   2     3966.48     3968.68     64.19 o 
   8   0   2     3408.49     3578.96     65.67 o 
   9   0   2      151.50      117.38     15.95 o 
  10   0   2     1394.10     1404.14     42.74 o 
  11   0   2       42.36       24.70     12.39 o 
  12   0   2      135.43      162.79     38.47 o 
 -12   1   2      110.16      106.40     15.92 o 
 -11   1   2      152.91      134.95     17.11 o 
 -10   1   2      115.11      129.28     15.88 o 
  -9   1   2      165.66      150.82     11.62 o 
  -8   1   2       52.60       47.44      7.87 o 
  -7   1   2        0.31       -5.57      5.57 o 
  -6   1   2      513.99      463.69     11.59 o 
  -5   1   2      563.75      496.17     10.55 o 
  -4   1   2     4400.93     4870.24     38.78 o 
  -3   1   2    20813.12    22413.39    143.10 o 
  -2   1   2    11638.65    12859.42     83.56 o 
  -1   1   2     9511.34    10307.91     67.04 o 
   0   1   2    13204.08    13294.28    128.59 o 
   1   1   2     2120.30     2440.55     19.39 o 
   2   1   2     5307.66     5488.55     39.42 o 
   3   1   2      169.21      185.70      5.22 o 
   4   1   2     5518.40     5514.52     42.74 o 
   5   1   2       11.76       18.50      5.82 o 
   6   1   2     1044.40     1033.22     16.10 o 
   7   1   2      242.93      212.91     12.89 o 
   8   1   2      988.43      982.33     20.67 o 
   9   1   2       68.06       49.80      9.39 o 
  10   1   2       45.58       43.83      9.67 o 
  11   1   2        3.12        1.57      7.69 o 
  12   1   2       73.28       76.84     22.71 o 
 -12   2   2       53.74       26.25     17.34 o 
 -11   2   2      158.75      167.32     18.47 o 
 -10   2   2     1252.16     1180.28     31.19 o 
  -9   2   2        4.09       -3.72      6.56 o 
  -8   2   2     2974.69     3067.04     38.21 o 
  -7   2   2     3693.53     3705.01     41.00 o 
  -6   2   2      511.73      446.61     10.63 o 
  -5   2   2    11763.82    12657.46     88.87 o 
  -4   2   2     2015.45     2137.57     21.31 o 
  -3   2   2     1887.53     2172.57     19.93 o 
  -2   2   2    19535.37    21265.77    134.73 o 
  -1   2   2       76.32       72.90      4.31 o 
   0   2   2     5030.02     5116.55     37.62 o 
   1   2   2    29065.88    29927.44    195.65 o 
   2   2   2    23947.96    24966.13    157.06 o 
   3   2   2      186.13      210.25      7.34 o 
   4   2   2     4663.71     4884.25     38.97 o 
   5   2   2     1581.45     1551.98     18.70 o 
   6   2   2     1439.53     1364.97     18.60 o 
   7   2   2     1946.08     2025.12     28.34 o 
   8   2   2     4698.51     4988.71     52.73 o 
   9   2   2      185.20      184.39     13.27 o 
  10   2   2     1683.31     1679.33     33.23 o 
  11   2   2      321.21      372.95     17.61 o 
  12   2   2      107.95       83.30     22.97 o 
 -12   3   2      200.72      197.38     20.67 o 
 -11   3   2       14.88       20.56     11.51 o 
 -10   3   2      693.72      699.52     24.54 o 
  -9   3   2       70.77       49.35      9.29 o 
  -8   3   2        0.79        3.24      6.35 o 
  -7   3   2      107.95       87.99      8.32 o 
  -6   3   2      604.51      571.18     11.53 o 
  -5   3   2     9976.43    10103.42     73.41 o 
  -4   3   2      412.65      467.73      8.93 o 
  -3   3   2    22181.71    22184.52    152.30 o 
  -2   3   2     6057.88     6284.89     44.77 o 
  -1   3   2    76834.13    74039.95   1083.05 o 
   0   3   2    23187.61    24092.96    151.47 o 
   1   3   2        0.76        2.70      2.50 o 
   2   3   2     1758.69     1899.84     17.24 o 
   3   3   2     5096.47     4974.64     41.62 o 
   4   3   2     5065.00     4815.32     42.79 o 
   5   3   2     8442.36     8618.21     70.39 o 
   6   3   2     7297.80     7152.83     63.14 o 
   7   3   2      973.95      920.52     22.88 o 
   8   3   2     1814.42     1695.10     27.73 o 
   9   3   2      283.55      293.10     15.04 o 
  10   3   2       51.04       55.51     10.28 o 
  11   3   2       24.55       22.59      9.74 o 
  12   3   2       99.28      116.16     17.94 o 
 -12   4   2       48.54       72.53     14.95 o 
 -11   4   2      252.85      266.34     20.24 o 
 -10   4   2       21.96       23.61      9.46 o 
  -9   4   2      638.30      647.86     20.74 o 
  -8   4   2        0.82        0.30      6.55 o 
  -7   4   2      162.79      148.86      9.96 o 
  -6   4   2      301.98      248.69     10.39 o 
  -5   4   2      939.75     1130.40     18.37 o 
  -4   4   2     4651.67     4858.17     41.82 o 
  -3   4   2      104.55      118.70      5.24 o 
  -2   4   2     9146.00     9933.62     68.06 o 
  -1   4   2     1320.89     1124.28     13.84 o 
   0   4   2     1807.54     1945.52     17.96 o 
   1   4   2     1107.71     1028.40     11.87 o 
   2   4   2     4050.50     4287.81     33.17 o 
   3   4   2     1126.27     1170.36     15.82 o 
   4   4   2    11159.20    12021.55     90.83 o 
   5   4   2     5131.66     5362.70     49.38 o 
   6   4   2     1518.96     1498.63     23.15 o 
   7   4   2     2816.87     2847.68     35.67 o 
   8   4   2       16.77       13.35      7.01 o 
   9   4   2      115.57      146.82     14.34 o 
  10   4   2      137.89      100.71     11.73 o 
  11   4   2       11.68       11.92      9.98 o 
 -11   5   2      202.05      208.66     21.10 o 
 -10   5   2       97.41       94.02     11.41 o 
  -9   5   2      533.15      543.62     19.38 o 
  -8   5   2      510.40      523.44     16.07 o 
  -7   5   2     1100.63     1036.29     20.64 o 
  -6   5   2     5963.24     5920.18     56.03 o 
  -5   5   2      601.35      629.50     15.00 o 
  -4   5   2     8296.33     8452.39     68.64 o 
  -3   5   2    13899.55    14521.18     98.36 o 
  -2   5   2     1252.10     1382.37     15.85 o 
  -1   5   2     9928.00    10310.55     71.04 o 
   0   5   2      397.32      310.41     10.94 o 
   1   5   2      921.58      904.51     13.26 o 
   2   5   2     1908.75     2000.94     19.51 o 
   3   5   2     3502.70     3355.70     29.22 o 
   4   5   2     7057.94     7095.08     59.59 o 
   5   5   2     2507.46     2623.79     30.82 o 
   6   5   2     5902.83     6002.26     56.54 o 
   7   5   2      805.39      752.07     18.03 o 
   8   5   2      716.03      700.22     18.27 o 
   9   5   2      890.89      871.97     21.20 o 
  10   5   2      179.71      191.36     14.53 o 
  11   5   2      193.34      224.48     22.60 o 
 -11   6   2       49.55       60.65     16.41 o 
 -10   6   2       33.55       47.50     10.64 o 
  -9   6   2      240.23      256.99     23.76 o 
  -8   6   2       34.08        0.20     10.62 o 
  -7   6   2       44.57       30.67      9.51 o 
  -6   6   2      101.48      101.59      8.95 o 
  -5   6   2      258.32      256.12     11.15 o 
  -4   6   2     1434.82     1405.83     20.72 o 
  -3   6   2     6163.58     6608.49     54.53 o 
  -2   6   2     3191.20     3224.74     29.04 o 
  -1   6   2    14881.17    15866.52    106.18 o 
   0   6   2     2272.24     2284.65     27.05 o 
   1   6   2     3637.39     3347.60     32.15 o 
   2   6   2      676.80      626.15     10.30 o 
   3   6   2     4316.30     4181.77     35.43 o 
   4   6   2      144.01      107.83      7.16 o 
   5   6   2     1507.89     1609.33     23.54 o 
   6   6   2      280.41      279.11     11.49 o 
   7   6   2        8.57        2.07      6.36 o 
   8   6   2       84.61       72.61      9.05 o 
   9   6   2       37.03       42.10      8.48 o 
  10   6   2       60.99       53.37     10.96 o 
  11   6   2       61.52      112.76     37.39 o 
 -11   7   2       15.37       13.95     15.22 o 
 -10   7   2       13.51       16.48      9.39 o 
  -9   7   2      178.90      170.66     15.15 o 
  -8   7   2      509.91      496.71     18.01 o 
  -7   7   2      393.29      377.32     14.05 o 
  -6   7   2     2921.46     2986.70     36.88 o 
  -5   7   2        5.70       12.40      5.96 o 
  -4   7   2      612.43      522.17     10.73 o 
  -3   7   2      797.77      794.42     13.48 o 
  -2   7   2     6623.81     7011.20     53.92 o 
  -1   7   2     4125.56     4452.32     37.51 o 
   0   7   2    23313.22    24253.71    170.91 o 
   1   7   2     1798.28     1710.25     21.74 o 
   2   7   2    10930.74    10431.43     81.22 o 
   3   7   2     5488.03     5262.59     43.30 o 
   4   7   2       93.90      100.55      7.23 o 
   5   7   2     1864.99     1954.14     26.80 o 
   6   7   2      578.86      556.25     17.31 o 
   7   7   2      194.64      150.08     10.50 o 
   8   7   2      334.50      308.86     15.29 o 
   9   7   2      508.86      494.56     18.67 o 
  10   7   2       11.84       17.33      9.24 o 
  11   7   2       81.66       77.05     16.82 o 
 -11   8   2       32.36       31.23      9.48 o 
 -10   8   2      174.69      186.86     16.68 o 
  -9   8   2      270.99      314.18     17.88 o 
  -8   8   2      510.89      432.75     19.93 o 
  -7   8   2      316.19      291.63     15.22 o 
  -6   8   2      175.93      144.41     12.26 o 
  -5   8   2     1099.95     1044.49     23.37 o 
  -4   8   2     1340.89     1409.10     22.11 o 
  -3   8   2        9.70        8.30      5.40 o 
  -2   8   2      896.57      729.70     14.99 o 
  -1   8   2       27.16       18.99      6.52 o 
   0   8   2       61.54       36.70      4.59 o 
   1   8   2      986.88      952.69     16.80 o 
   2   8   2     1220.81     1150.75     22.96 o 
   3   8   2      403.79      431.15     17.53 o 
   4   8   2      441.71      386.08     11.47 o 
   5   8   2      102.34       89.19      9.83 o 
   6   8   2      138.80      114.90     11.26 o 
   7   8   2      174.55      175.58     12.75 o 
   8   8   2       38.39       38.76      9.42 o 
   9   8   2        5.46       -7.80      7.80 o 
  10   8   2      219.56      233.35     16.51 o 
  11   8   2      110.32      150.05     20.65 o 
 -10   9   2       37.52       48.72     10.35 o 
  -9   9   2      355.99      376.59     19.60 o 
  -8   9   2      448.36      466.00     25.33 o 
  -7   9   2     1454.61     1325.09     28.94 o 
  -6   9   2     1258.88     1257.98     29.70 o 
  -5   9   2      527.53      447.49     23.47 o 
  -4   9   2      607.41      543.43     17.55 o 
  -3   9   2       15.33       24.54      6.44 o 
  -2   9   2      374.75      393.17     12.50 o 
  -1   9   2       35.67       22.29      5.28 o 
   0   9   2     4726.73     4575.74     52.15 o 
   1   9   2      429.27      446.33     12.51 o 
   2   9   2     2777.13     2807.64     33.08 o 
   3   9   2      472.48      424.03     15.68 o 
   4   9   2        2.20       -0.40      8.17 o 
   5   9   2        7.72       17.84      8.13 o 
   6   9   2      130.56      133.55     12.35 o 
   7   9   2      648.61      631.66     20.72 o 
   8   9   2        0.32       -5.37     11.42 o 
   9   9   2      640.20      686.20     22.51 o 
  10   9   2      103.59      112.55     16.19 o 
 -10  10   2       13.09        9.62      9.71 o 
  -9  10   2      176.19      155.38     20.66 o 
  -8  10   2      114.92       96.45     13.28 o 
  -7  10   2        2.33       21.17      8.98 o 
  -6  10   2      791.72      877.73     24.03 o 
  -5  10   2       73.33       51.08     13.42 o 
  -4  10   2     2444.73     2610.74     39.13 o 
  -3  10   2       12.81        0.87      5.93 o 
  -2  10   2     5118.16     5171.42     51.33 o 
  -1  10   2      840.31      891.04     21.70 o 
   0  10   2      237.67      194.38     14.33 o 
   1  10   2      459.79      417.63     12.89 o 
   2  10   2     2613.13     2537.58     32.25 o 
   3  10   2      124.91      107.58      8.62 o 
   4  10   2     2388.85     2372.94     36.76 o 
   5  10   2      562.70      516.15     22.81 o 
   6  10   2      536.73      554.60     19.50 o 
   7  10   2     1080.81     1097.97     27.33 o 
   8  10   2        2.45        1.69      7.82 o 
   9  10   2       10.33       20.36     10.56 o 
  10  10   2        1.04      -11.12     11.47 o 
  -9  11   2        9.37       21.83     13.64 o 
  -8  11   2       80.94      119.27     14.94 o 
  -7  11   2        9.45       -1.23      8.48 o 
  -6  11   2       64.40       57.03     10.45 o 
  -5  11   2        0.13       -8.56      8.56 o 
  -4  11   2       14.86       26.47     10.59 o 
  -3  11   2      147.12      150.03     14.35 o 
  -2  11   2       49.09       37.19     11.15 o 
  -1  11   2      105.94      120.43     13.38 o 
   0  11   2      269.33      222.51     13.76 o 
   1  11   2        3.49       -2.18      7.49 o 
   2  11   2       66.21       47.89      9.00 o 
   3  11   2      165.36      130.72     12.26 o 
   4  11   2       15.67        6.84      8.73 o 
   5  11   2      176.56      176.58     13.91 o 
   6  11   2        1.00       -3.65      8.40 o 
   7  11   2       50.54       55.42     12.92 o 
   8  11   2       12.59        2.21      7.87 o 
   9  11   2       18.94       18.04      8.69 o 
  -9  12   2        1.38        3.77      9.84 o 
  -8  12   2       12.78        3.34     16.87 o 
  -7  12   2       93.86       86.27     13.53 o 
  -6  12   2       40.42       59.37     11.15 o 
  -5  12   2      962.26      896.30     25.08 o 
  -4  12   2     1254.32     1344.40     33.92 o 
  -3  12   2      335.15      275.84     18.53 o 
  -2  12   2     1734.13     1649.20     31.35 o 
  -1  12   2       14.59        6.04      8.89 o 
   0  12   2      635.73      587.06     19.71 o 
   1  12   2        2.73       -5.11      8.12 o 
   2  12   2       56.09       48.01      9.73 o 
   3  12   2      285.46      274.15     18.31 o 
   4  12   2      307.59      268.89     16.01 o 
   5  12   2     1056.79     1017.64     26.29 o 
   6  12   2        0.45        7.71      8.62 o 
   7  12   2      447.29      459.94     19.59 o 
   8  12   2        4.33        1.44      7.75 o 
   9  12   2       31.46       39.64     11.58 o 
  -8  13   2       92.06      116.82     20.67 o 
  -7  13   2       37.45       47.71     13.07 o 
  -6  13   2       25.31        0.72     11.58 o 
  -5  13   2        9.16       21.88     14.07 o 
  -4  13   2        3.26       29.52     12.01 o 
  -3  13   2      208.47      169.82     19.09 o 
  -2  13   2      270.26      283.96     15.81 o 
  -1  13   2      214.78      209.26     15.12 o 
   0  13   2      612.31      621.95     21.28 o 
   1  13   2      895.37      974.75     25.63 o 
   2  13   2      612.83      650.21     26.67 o 
   3  13   2      237.33      240.61     18.31 o 
   4  13   2      350.49      344.63     20.07 o 
   5  13   2        3.70       24.23     11.29 o 
   6  13   2       40.26       30.24     11.14 o 
   7  13   2       43.19       43.48      9.63 o 
   8  13   2        1.77        3.44      7.77 o 
  -8  14   2       34.46       34.20     12.59 o 
  -7  14   2        9.59       20.60     17.81 o 
  -6  14   2        4.14        9.74     13.82 o 
  -5  14   2       49.81       19.17     11.76 o 
  -4  14   2       18.29       18.58     11.39 o 
  -3  14   2       67.04       38.95     12.61 o 
  -2  14   2       10.18        9.94     11.12 o 
  -1  14   2      204.32      218.83     15.98 o 
   0  14   2       31.43       40.33     12.89 o 
   1  14   2      284.89      309.24     17.41 o 
   2  14   2      259.93      216.74     21.74 o 
   3  14   2      147.57      150.70     17.10 o 
   4  14   2       86.60       66.69     13.30 o 
   5  14   2        0.59       -8.94      8.94 o 
   6  14   2        3.76        7.60     13.83 o 
   7  14   2       56.41       36.46     15.67 o 
   8  14   2       33.54       47.23     13.53 o 
  -7  15   2       66.93       85.48     15.84 o 
  -6  15   2       29.54       43.47     17.98 o 
  -5  15   2       23.11       17.21     11.35 o 
  -4  15   2       11.04       27.21     12.03 o 
  -3  15   2        6.50       17.45     11.68 o 
  -2  15   2      189.83      172.47     17.71 o 
  -1  15   2        1.79       -9.09      9.09 o 
   0  15   2      125.03      129.83     14.39 o 
   1  15   2       22.38       25.99     10.42 o 
   2  15   2      130.58       97.50     15.13 o 
   3  15   2       57.59       54.82     13.62 o 
   4  15   2        0.26       -4.71     10.12 o 
   5  15   2        0.11       -9.94      9.94 o 
   6  15   2        0.29      -13.18     13.75 o 
   7  15   2       49.11       53.39     15.70 o 
  -6  16   2       54.75       53.08     16.20 o 
  -5  16   2       58.20       33.62     15.01 o 
  -4  16   2       16.16       22.11     17.82 o 
  -3  16   2       26.62       60.50     13.91 o 
  -2  16   2       59.64      100.37     14.79 o 
  -1  16   2       56.45       46.83     12.91 o 
   0  16   2        5.37        2.20     10.20 o 
   1  16   2       63.98       38.99     12.70 o 
   2  16   2       24.61       19.13     12.64 o 
   3  16   2       48.64       67.36     14.06 o 
   4  16   2        0.83       -3.22     11.04 o 
   5  16   2        5.33       18.95     11.08 o 
   6  16   2       41.07       38.51     12.47 o 
  -5  17   2       24.90       86.79     16.84 o 
  -4  17   2        0.28       18.24     12.45 o 
  -3  17   2       44.41       52.15     18.32 o 
  -2  17   2       18.07       31.36     12.73 o 
  -1  17   2       49.42       71.49     13.22 o 
   0  17   2       34.48       51.20     12.97 o 
   1  17   2       10.04       11.51     12.44 o 
   2  17   2        1.44       -9.20     10.05 o 
   3  17   2       34.90       39.08     17.04 o 
   4  17   2        5.51        0.27     16.99 o 
   5  17   2       54.52       70.11     14.87 o 
  -3  18   2        3.03       10.54     12.16 o 
  -2  18   2       27.85       37.06     13.69 o 
  -1  18   2        5.85       16.21     11.28 o 
   0  18   2        1.69       22.12     13.99 o 
   1  18   2        3.20       16.36     27.47 o 
   2  18   2        6.70        7.73     18.22 o 
   3  18   2        7.84       19.68     13.07 o 
 -12   1   3       41.18       39.53     13.40 o 
 -11   1   3       80.78       53.19     13.89 o 
 -10   1   3      165.38      126.18     15.63 o 
  -9   1   3      444.81      456.54     18.73 o 
  -8   1   3     2752.50     2710.89     35.17 o 
  -7   1   3      188.69      159.35      8.53 o 
  -6   1   3     7509.88     7616.09     60.29 o 
  -5   1   3     8354.60     8904.92     66.06 o 
  -4   1   3     2698.54     2685.90     25.11 o 
  -3   1   3    15113.38    16030.13    104.71 o 
  -2   1   3    11917.42    12181.48     79.84 o 
  -1   1   3    10254.26    10656.14     74.47 o 
   0   1   3     7514.38     7848.93     71.60 o 
   1   1   3    33658.50    34494.03    229.93 o 
   2   1   3     5394.98     5699.79     40.23 o 
   3   1   3    39182.93    39995.73    249.20 o 
   4   1   3     5025.39     5202.54     44.21 o 
   5   1   3     1862.51     1942.65     21.75 o 
   6   1   3      324.38      297.33      9.04 o 
   7   1   3     2167.96     2143.03     26.20 o 
   8   1   3     1699.61     1620.64     26.43 o 
   9   1   3     2125.42     2062.79     36.07 o 
  10   1   3     1272.88     1336.05     29.43 o 
  11   1   3       40.41       28.26      9.80 o 
  12   1   3      461.66      505.93     43.32 o 
 -12   2   3       94.39       85.64     14.92 o 
 -11   2   3       28.54       25.54     11.51 o 
 -10   2   3      456.59      421.63     22.88 o 
  -9   2   3       10.13        6.00      8.50 o 
  -8   2   3      146.41      161.14     10.67 o 
  -7   2   3        8.50        4.41      5.90 o 
  -6   2   3      471.78      394.70     10.42 o 
  -5   2   3      188.67      166.71      7.24 o 
  -4   2   3     6107.63     6288.92     47.97 o 
  -3   2   3     2360.87     2092.61     19.66 o 
  -2   2   3       20.54       45.98      4.41 o 
  -1   2   3    17284.04    17783.43    113.26 o 
   0   2   3     7137.08     8168.16     66.19 o 
   1   2   3     8347.17     9377.48     79.41 o 
   2   2   3      261.52      256.79      5.36 o 
   3   2   3     2972.83     2969.33     26.87 o 
   4   2   3      912.32      967.89     13.12 o 
   5   2   3    12510.50    13059.89     91.50 o 
   6   2   3     1936.86     1975.88     24.96 o 
   7   2   3     1717.49     1678.54     25.64 o 
   8   2   3      409.60      392.88     14.10 o 
   9   2   3      128.80      127.01     12.80 o 
  10   2   3       18.09       12.87      8.84 o 
  11   2   3       21.04       33.97      9.76 o 
  12   2   3      148.01      203.22     24.76 o 
 -12   3   3       45.23       56.33     13.38 o 
 -11   3   3      182.91      225.14     21.00 o 
 -10   3   3        0.50       12.96     10.41 o 
  -9   3   3      821.31      816.53     26.69 o 
  -8   3   3      807.49      800.92     18.59 o 
  -7   3   3        0.74       11.22      5.65 o 
  -6   3   3     1153.45     1167.72     17.05 o 
  -5   3   3     7148.23     7589.73     58.14 o 
  -4   3   3      100.24      121.93      6.71 o 
  -3   3   3     5927.19     6099.24     45.41 o 
  -2   3   3    15364.10    16712.91    108.45 o 
  -1   3   3    13353.41    14917.47     96.86 o 
   0   3   3    27706.40    29240.52    182.96 o 
   1   3   3    17279.08    18401.06    117.61 o 
   2   3   3      168.39      158.78      4.83 o 
   3   3   3     3074.83     3268.52     27.61 o 
   4   3   3     1890.19     1840.49     19.46 o 
   5   3   3      230.05      197.67      6.87 o 
   6   3   3     3630.77     3784.78     40.11 o 
   7   3   3      871.29      870.41     18.76 o 
   8   3   3       26.85       31.62      7.78 o 
   9   3   3      731.79      706.78     19.02 o 
  10   3   3      356.47      358.49     16.20 o 
  11   3   3       30.00       34.86     13.47 o 
  12   3   3      164.41      171.67     24.57 o 
 -12   4   3       85.33       95.07     15.42 o 
 -11   4   3      122.94      139.31     17.63 o 
 -10   4   3      814.26      794.83     30.12 o 
  -9   4   3       81.60       88.49     11.17 o 
  -8   4   3      280.04      257.17     13.69 o 
  -7   4   3      133.74      109.72      8.99 o 
  -6   4   3     2212.34     2113.98     31.32 o 
  -5   4   3      402.34      392.38      8.96 o 
  -4   4   3    12186.38    12164.36     84.97 o 
  -3   4   3    10775.11    11007.67     76.27 o 
  -2   4   3     4713.09     4786.68     39.74 o 
  -1   4   3    64839.59    63369.32    668.54 o 
   0   4   3       95.63      119.91      6.84 o 
   1   4   3     2850.15     2910.38     24.65 o 
   2   4   3     3101.81     3118.61     26.19 o 
   3   4   3     9640.33     9984.80     69.78 o 
   4   4   3      138.34      137.02      7.11 o 
   5   4   3    12422.84    13048.62    100.23 o 
   6   4   3     1517.47     1468.18     22.84 o 
   7   4   3     2968.32     2966.57     36.62 o 
   8   4   3     3264.95     3184.82     47.34 o 
   9   4   3       31.96       28.17      8.05 o 
  10   4   3      166.70      182.23     15.38 o 
  11   4   3       31.49       38.54     11.33 o 
 -11   5   3       75.80       82.34     15.24 o 
 -10   5   3      144.98      153.14     14.97 o 
  -9   5   3      594.36      593.30     20.34 o 
  -8   5   3     1196.06     1073.76     25.15 o 
  -7   5   3      168.77      165.30     10.67 o 
  -6   5   3     1729.83     1594.47     24.40 o 
  -5   5   3      376.19      393.04     11.89 o 
  -4   5   3     1392.15     1366.86     17.27 o 
  -3   5   3     1128.35     1080.34     15.75 o 
  -2   5   3    11089.53    11788.95     81.12 o 
  -1   5   3     2520.81     2570.01     25.09 o 
   0   5   3      373.39      385.35      8.23 o 
   1   5   3     8641.91     8834.14     62.26 o 
   2   5   3        7.33        9.22      3.24 o 
   3   5   3      871.04      787.23     12.27 o 
   4   5   3     3097.47     3158.49     32.83 o 
   5   5   3     1618.61     1660.42     25.62 o 
   6   5   3     2045.81     2169.88     29.15 o 
   7   5   3       44.47       37.75      7.51 o 
   8   5   3       88.23       79.08      9.30 o 
   9   5   3       19.93       27.70      8.49 o 
  10   5   3       27.26       34.72     10.40 o 
  11   5   3       10.67      -10.38     12.17 o 
 -11   6   3       15.73       21.69     15.42 o 
 -10   6   3      163.06      175.21     13.69 o 
  -9   6   3      438.22      441.22     17.91 o 
  -8   6   3       11.56       -4.93      7.38 o 
  -7   6   3     4715.67     4745.58     51.10 o 
  -6   6   3      488.31      440.87     14.00 o 
  -5   6   3     1803.23     1593.76     23.71 o 
  -4   6   3     4240.18     4234.31     37.55 o 
  -3   6   3      343.25      316.74      8.79 o 
  -2   6   3      939.90      803.70     12.77 o 
  -1   6   3     9577.23     9801.01     74.20 o 
   0   6   3     5133.05     5280.72     41.68 o 
   1   6   3     3293.40     3379.93     29.53 o 
   2   6   3    14547.22    15063.48    102.02 o 
   3   6   3      332.90      299.26      7.91 o 
   4   6   3      810.86      746.37     14.62 o 
   5   6   3     2641.71     2731.16     32.32 o 
   6   6   3     1415.72     1421.12     23.44 o 
   7   6   3       40.91       44.84      7.46 o 
   8   6   3     1885.47     1855.88     30.15 o 
   9   6   3       68.81       78.52     12.14 o 
  10   6   3       37.54       42.40     15.00 o 
  11   6   3      361.13      419.47     31.73 o 
 -11   7   3        2.35        3.40     11.54 o 
 -10   7   3       78.88      108.01     15.62 o 
  -9   7   3        6.79       15.02      9.10 o 
  -8   7   3      463.21      424.84     19.23 o 
  -7   7   3       51.94       46.38      8.36 o 
  -6   7   3      535.72      494.38     15.38 o 
  -5   7   3      145.03      112.70      8.89 o 
  -4   7   3      427.25      405.99     10.00 o 
  -3   7   3      601.80      652.12     12.30 o 
  -2   7   3       88.57       76.98      5.75 o 
  -1   7   3     5489.72     5499.16     47.25 o 
   0   7   3       57.63       63.60      5.72 o 
   1   7   3     3657.63     3408.79     34.39 o 
   2   7   3      114.01      118.31      7.03 o 
   3   7   3     6899.52     7180.77     55.79 o 
   4   7   3      860.94      869.35     17.32 o 
   5   7   3     1406.84     1350.71     21.79 o 
   6   7   3       10.56       13.08      5.88 o 
   7   7   3       49.76       38.39      7.38 o 
   8   7   3       72.34       85.72     10.67 o 
   9   7   3       57.95       67.38      9.92 o 
  10   7   3       55.23       48.57     13.78 o 
  11   7   3       25.40       23.15     33.70 o 
 -11   8   3       21.38       44.54     11.61 o 
 -10   8   3        0.01       -0.47      8.55 o 
  -9   8   3      115.77      152.72     22.61 o 
  -8   8   3        4.64       15.86      9.05 o 
  -7   8   3     1511.37     1482.48     33.28 o 
  -6   8   3       68.26       99.75      9.71 o 
  -5   8   3     2237.22     2136.24     29.80 o 
  -4   8   3      757.67      767.88     17.02 o 
  -3   8   3       50.92       74.48      8.42 o 
  -2   8   3      516.69      459.83     10.41 o 
  -1   8   3     3684.80     3807.98     44.23 o 
   0   8   3     5983.82     6174.94     52.51 o 
   1   8   3      779.07      726.25     14.94 o 
   2   8   3    13193.42    13243.67    101.47 o 
   3   8   3       15.58       24.79      5.06 o 
   4   8   3     3400.11     3357.84     42.04 o 
   5   8   3      772.95      754.59     24.27 o 
   6   8   3       19.92       16.50      7.92 o 
   7   8   3       15.69       -0.97      7.51 o 
   8   8   3      746.39      748.49     22.32 o 
   9   8   3      188.35      196.45     14.18 o 
  10   8   3      159.98      164.19     19.96 o 
  11   8   3      109.08      158.80     34.13 o 
 -10   9   3       16.50       18.00      9.59 o 
  -9   9   3      240.24      265.94     17.23 o 
  -8   9   3      212.76      225.55     17.19 o 
  -7   9   3        6.83       16.31      9.92 o 
  -6   9   3        0.23        0.19      8.61 o 
  -5   9   3      725.50      677.80     20.78 o 
  -4   9   3      260.57      303.38     14.63 o 
  -3   9   3     1646.77     1491.34     23.69 o 
  -2   9   3     2720.62     2747.97     32.84 o 
  -1   9   3      153.94      102.56      6.90 o 
   0   9   3     3421.21     3419.20     34.48 o 
   1   9   3       14.36       22.78      6.09 o 
   2   9   3      204.37      214.22     14.19 o 
   3   9   3       24.78       13.48      5.77 o 
   4   9   3     1096.27     1183.79     24.35 o 
   5   9   3      290.28      311.01     14.51 o 
   6   9   3      750.90      722.10     23.33 o 
   7   9   3      564.45      505.14     20.63 o 
   8   9   3       31.23       26.36     12.13 o 
   9   9   3       84.93      145.57     19.53 o 
  10   9   3       59.24       69.92     13.22 o 
 -10  10   3       11.64       34.42     14.04 o 
  -9  10   3      100.98      115.97     14.50 o 
  -8  10   3      141.93      149.76     15.31 o 
  -7  10   3      744.62      812.40     26.47 o 
  -6  10   3        1.11       -4.23      8.29 o 
  -5  10   3     1207.05     1151.12     26.47 o 
  -4  10   3      100.62      123.23     12.40 o 
  -3  10   3       94.37       71.66      8.92 o 
  -2  10   3       80.04       49.20     10.52 o 
  -1  10   3      408.17      395.53     15.87 o 
   0  10   3      123.83      130.16     13.93 o 
   1  10   3      773.00      779.52     17.47 o 
   2  10   3      619.28      561.25     15.21 o 
   3  10   3      111.76      121.50      8.89 o 
   4  10   3      118.67       89.27     10.86 o 
   5  10   3       53.38       45.84      9.41 o 
   6  10   3       38.30        9.52     10.20 o 
   7  10   3       25.51       32.11      9.63 o 
   8  10   3       24.57       55.20     10.22 o 
   9  10   3      162.40      150.99     15.57 o 
  10  10   3        1.72       -9.95      9.95 o 
  -9  11   3       94.23       92.51     13.22 o 
  -8  11   3       12.36       12.19      9.78 o 
  -7  11   3       36.27       26.89     10.97 o 
  -6  11   3       10.56        0.79      8.32 o 
  -5  11   3      840.34      895.71     24.43 o 
  -4  11   3     1017.48     1050.28     25.58 o 
  -3  11   3     1521.35     1437.15     28.68 o 
  -2  11   3     2081.13     2159.13     35.24 o 
  -1  11   3       95.77       75.62     10.90 o 
   0  11   3      777.62      723.16     20.74 o 
   1  11   3       64.37       59.17     10.11 o 
   2  11   3      267.24      241.07     11.62 o 
   3  11   3      664.86      618.96     19.11 o 
   4  11   3     2376.55     2294.49     37.01 o 
   5  11   3       17.95       27.00      9.06 o 
   6  11   3     1246.80     1262.38     29.05 o 
   7  11   3      324.54      356.25     17.40 o 
   8  11   3      209.93      210.71     15.45 o 
   9  11   3       32.56       41.66     12.64 o 
  -9  12   3       61.10       59.63     14.58 o 
  -8  12   3       34.31       39.48     11.71 o 
  -7  12   3      228.04      243.27     26.69 o 
  -6  12   3       98.13      104.45     13.84 o 
  -5  12   3      144.87      157.02     15.06 o 
  -4  12   3       65.29       62.04     13.28 o 
  -3  12   3      210.60      235.95     18.20 o 
  -2  12   3      129.13      113.24     12.30 o 
  -1  12   3        4.65        8.65      9.03 o 
   0  12   3       71.42       82.28     12.65 o 
   1  12   3        1.21       -1.20      9.75 o 
   2  12   3        8.55       21.38      8.52 o 
   3  12   3       94.07       89.11     13.56 o 
   4  12   3       16.52        9.64      8.53 o 
   5  12   3       78.94       57.11     10.44 o 
   6  12   3        0.60        2.79      9.93 o 
   7  12   3      214.23      208.50     18.16 o 
   8  12   3       39.05       53.65     14.67 o 
   9  12   3       31.94       45.79     22.79 o 
  -8  13   3       61.75       80.81     15.06 o 
  -7  13   3       12.24       37.77     12.85 o 
  -6  13   3       27.90       28.21     12.34 o 
  -5  13   3      279.44      300.68     20.37 o 
  -4  13   3        5.81       -5.14     11.03 o 
  -3  13   3     1132.32     1072.49     31.34 o 
  -2  13   3       92.48      127.33     12.86 o 
  -1  13   3      145.84      104.02     12.40 o 
   0  13   3      378.23      337.38     17.33 o 
   1  13   3       13.05        3.51      9.15 o 
   2  13   3       15.26       18.39     11.86 o 
   3  13   3        0.24       -1.46     10.77 o 
   4  13   3      147.19      111.04     14.29 o 
   5  13   3       36.14       33.76     11.41 o 
   6  13   3       46.64       52.03     14.68 o 
   7  13   3      239.35      204.07     15.04 o 
   8  13   3        0.20       -6.17      8.34 o 
  -8  14   3       33.67       46.29     15.39 o 
  -7  14   3       73.27       82.55     15.31 o 
  -6  14   3        8.50       19.82     12.39 o 
  -5  14   3       39.34       23.93     15.22 o 
  -4  14   3        1.65       19.97     11.81 o 
  -3  14   3        0.28      -11.34     11.34 o 
  -2  14   3      363.13      339.97     20.55 o 
  -1  14   3      114.84      108.30     13.04 o 
   0  14   3      620.18      681.17     23.04 o 
   1  14   3        5.38       10.58     10.06 o 
   2  14   3      952.46      977.76     30.27 o 
   3  14   3        2.97       16.93     12.31 o 
   4  14   3      293.20      283.28     25.36 o 
   5  14   3        5.46       -5.58     20.24 o 
   6  14   3       48.11       12.45      9.96 o 
   7  14   3        7.53       -9.10      9.10 o 
   8  14   3        8.64       22.93     15.52 o 
  -7  15   3        0.03       -3.12     11.23 o 
  -6  15   3       62.04       96.41     16.69 o 
  -5  15   3       16.80       12.73     12.70 o 
  -4  15   3        2.95       -6.18     14.16 o 
  -3  15   3        4.65        1.74     11.51 o 
  -2  15   3        3.45        5.26     11.50 o 
  -1  15   3       88.77      125.68     13.85 o 
   0  15   3       51.73       36.11     11.33 o 
   1  15   3      304.10      291.08     19.56 o 
   2  15   3       11.91        0.07     11.05 o 
   3  15   3      303.90      290.29     25.12 o 
   4  15   3        9.23        3.19     10.51 o 
   5  15   3       27.48       13.94     11.15 o 
   6  15   3        2.23       16.14     11.17 o 
   7  15   3        7.04      -11.16     11.16 o 
  -6  16   3        4.54       39.09     13.55 o 
  -5  16   3       19.15       13.03     14.11 o 
  -4  16   3       39.08       48.19     13.56 o 
  -3  16   3        7.21       15.35     11.02 o 
  -2  16   3        9.40       27.26     11.75 o 
  -1  16   3       60.76       99.72     15.15 o 
   0  16   3        1.76       25.25      9.94 o 
   1  16   3        3.49       15.57     10.49 o 
   2  16   3       27.50       41.09     12.29 o 
   3  16   3        3.09       13.56     10.97 o 
   4  16   3        4.38        4.41      9.87 o 
   5  16   3        8.30       13.45     11.22 o 
   6  16   3        0.05       10.83     10.84 o 
  -5  17   3        3.60       19.31     17.11 o 
  -4  17   3       82.71       98.27     26.22 o 
  -3  17   3       14.85       21.64     11.83 o 
  -2  17   3       45.92       65.28     18.30 o 
  -1  17   3        4.31       10.91     11.19 o 
   0  17   3        0.05       -3.94     13.23 o 
   1  17   3       10.88        1.29     12.78 o 
   2  17   3        4.50        6.90     16.31 o 
   3  17   3       12.50        8.94     11.68 o 
   4  17   3       21.54       46.72     12.71 o 
   5  17   3       15.38        3.89     11.18 o 
  -3  18   3       48.06       84.71     19.19 o 
  -2  18   3        0.32        7.82     12.03 o 
  -1  18   3       47.08       64.05     13.23 o 
   0  18   3        0.70       11.66     13.60 o 
   1  18   3        7.79       20.43     11.07 o 
   2  18   3        9.00       10.93     11.28 o 
   3  18   3       23.03       38.73     12.52 o 
 -12   0   4       23.14       17.68     26.07 o 
 -11   0   4      163.78      169.14     27.21 o 
 -10   0   4       16.74       30.82     32.31 o 
  -9   0   4     1183.62     1066.16     53.89 o 
  -8   0   4     1195.20     1057.41     32.32 o 
  -7   0   4     2121.62     2326.62     39.65 o 
  -6   0   4    10007.83    10140.67    107.84 o 
  -5   0   4       55.39       87.54      8.41 o 
  -4   0   4     3412.48     3520.24     43.24 o 
  -3   0   4       10.24       10.91      4.57 o 
  -2   0   4    16148.02    16916.03    163.21 o 
  -1   0   4    45441.24    45756.47    536.23 o 
   0   0   4    46024.02    45526.39   1007.22 o 
   1   0   4    20916.13    21158.43    228.50 o 
   2   0   4    15912.63    17070.87    332.12 o 
   3   0   4    40043.11    40321.84    355.58 o 
   4   0   4     1346.15     1371.94     30.00 o 
   5   0   4    13106.21    13460.98    133.02 o 
   6   0   4     1107.98     1124.74     23.97 o 
   7   0   4       19.17       26.40      8.01 o 
   8   0   4       55.02       50.44     12.46 o 
   9   0   4     2506.35     2516.07     55.79 o 
  10   0   4      115.44      129.80     17.34 o 
  11   0   4      567.25      515.30     34.69 o 
  12   0   4      333.29      320.63     28.05 o 
 -12   1   4      146.57      168.36     19.11 o 
 -11   1   4       29.56       37.62     11.99 o 
 -10   1   4      524.44      469.30     24.11 o 
  -9   1   4      149.74      149.33     16.76 o 
  -8   1   4      582.25      528.61     14.92 o 
  -7   1   4      133.86      133.42      8.25 o 
  -6   1   4      310.91      324.41     10.83 o 
  -5   1   4       29.50       23.35      4.38 o 
  -4   1   4    17462.52    19044.73    125.53 o 
  -3   1   4     2731.74     2925.02     25.02 o 
  -2   1   4     1724.08     1808.19     18.68 o 
  -1   1   4      200.65      236.80     10.56 o 
   0   1   4    20734.75    21010.84    177.45 o 
   1   1   4    16225.88    17387.67    118.91 o 
   2   1   4     5272.85     5989.74     42.29 o 
   3   1   4      147.27      138.97      5.80 o 
   4   1   4      624.96      712.19     11.39 o 
   5   1   4     2228.06     2097.96     22.99 o 
   6   1   4     1211.78     1156.62     17.37 o 
   7   1   4      259.15      245.23      9.43 o 
   8   1   4      205.18      178.38     10.65 o 
   9   1   4       70.90       71.43     10.86 o 
  10   1   4      124.63      111.60     12.88 o 
  11   1   4       57.67       61.49     16.94 o 
  12   1   4        3.28       -9.07      9.07 o 
 -12   2   4       56.24       81.71     14.89 o 
 -11   2   4       71.04       46.34     13.10 o 
 -10   2   4        8.94       -0.77     10.24 o 
  -9   2   4      986.16      986.82     32.21 o 
  -8   2   4      268.90      255.37     14.34 o 
  -7   2   4     1974.41     2051.21     28.40 o 
  -6   2   4     5376.02     5204.14     45.20 o 
  -5   2   4      366.70      324.75      8.71 o 
  -4   2   4    21807.77    22822.86    148.59 o 
  -3   2   4     7246.99     7703.98     55.02 o 
  -2   2   4       82.16      102.08      4.93 o 
  -1   2   4     1716.55     1991.72     22.93 o 
   0   2   4     7018.06     7723.78     66.08 o 
   1   2   4     3709.83     4115.78     30.52 o 
   2   2   4     7536.37     8093.85     55.60 o 
   3   2   4    14061.30    14857.85     98.49 o 
   4   2   4       19.59       24.92      3.80 o 
   5   2   4     1266.84     1209.28     16.52 o 
   6   2   4     1190.68     1190.41     17.62 o 
   7   2   4      207.06      201.69     10.95 o 
   8   2   4        1.34       -1.89      6.23 o 
   9   2   4     3266.15     3344.51     49.80 o 
  10   2   4      269.29      304.16     19.14 o 
  11   2   4      377.56      379.21     24.96 o 
  12   2   4      331.40      341.05     45.24 o 
 -12   3   4       12.99        8.18     10.51 o 
 -11   3   4      420.70      463.35     25.57 o 
 -10   3   4      170.02      192.28     18.68 o 
  -9   3   4      999.70      999.11     36.01 o 
  -8   3   4      265.50      255.08     13.72 o 
  -7   3   4      175.51      187.45     10.27 o 
  -6   3   4        4.57       21.33      4.90 o 
  -5   3   4     1204.37     1310.11     17.20 o 
  -4   3   4    10773.91    10325.67     73.41 o 
  -3   3   4     1185.22     1320.01     19.59 o 
  -2   3   4    27158.22    27655.72    175.03 o 
  -1   3   4    13730.76    14643.46     95.83 o 
   0   3   4     2533.37     2738.42     23.18 o 
   1   3   4    14855.92    14878.29     96.96 o 
   2   3   4     3184.25     3099.57     27.16 o 
   3   3   4     1141.22     1065.09     13.18 o 
   4   3   4     3419.79     3209.08     28.93 o 
   5   3   4    11482.18    11611.08     83.16 o 
   6   3   4     3690.88     3812.19     43.50 o 
   7   3   4     9210.59     9453.81     96.78 o 
   8   3   4       10.66       17.77      7.19 o 
   9   3   4     1517.81     1460.78     29.02 o 
  10   3   4        5.18        9.91      8.98 o 
  11   3   4       21.57       25.07     12.26 o 
 -11   4   4        0.25       10.46     11.06 o 
 -10   4   4      450.62      485.09     24.52 o 
  -9   4   4      304.65      300.36     15.10 o 
  -8   4   4      594.76      563.34     19.21 o 
  -7   4   4      267.33      268.55     11.32 o 
  -6   4   4      425.32      351.15     12.52 o 
  -5   4   4      311.06      281.37     10.54 o 
  -4   4   4     1061.97      907.64     13.66 o 
  -3   4   4    10943.28    11735.80     81.18 o 
  -2   4   4     1715.96     1491.06     16.76 o 
  -1   4   4    17776.55    18764.44    121.90 o 
   0   4   4     6345.75     6619.26     48.03 o 
   1   4   4      276.19      299.25      7.28 o 
   2   4   4     1007.06     1142.13     13.59 o 
   3   4   4      532.28      583.67     11.03 o 
   4   4   4      244.69      182.95      6.41 o 
   5   4   4     2535.53     2573.81     26.25 o 
   6   4   4     3763.45     3812.04     41.00 o 
   7   4   4      266.71      257.28     11.90 o 
   8   4   4      328.39      315.20     14.66 o 
   9   4   4        0.95       16.93      8.81 o 
  10   4   4       53.89       60.98     11.15 o 
  11   4   4       12.72       33.62     10.64 o 
 -11   5   4      181.32      190.21     19.61 o 
 -10   5   4      353.77      346.18     18.83 o 
  -9   5   4        7.00        7.33      7.87 o 
  -8   5   4      836.32      822.90     32.10 o 
  -7   5   4     1109.45     1063.43     23.79 o 
  -6   5   4      126.70      113.88      8.97 o 
  -5   5   4     8216.98     8499.45     65.25 o 
  -4   5   4     8517.23     8514.63     63.84 o 
  -3   5   4     3326.16     3429.33     31.04 o 
  -2   5   4     4256.64     3829.54     32.80 o 
  -1   5   4     3012.01     2965.42     27.02 o 
   0   5   4     6757.17     7243.36     53.08 o 
   1   5   4    11118.48    11169.93     77.12 o 
   2   5   4     1526.87     1509.30     17.05 o 
   3   5   4     1368.55     1383.62     16.57 o 
   4   5   4     2859.56     2734.66     33.13 o 
   5   5   4     3645.04     3595.22     37.94 o 
   6   5   4        1.64       -0.42      5.51 o 
   7   5   4     1691.92     1682.88     26.92 o 
   8   5   4     1053.78     1054.06     22.29 o 
   9   5   4      192.22      207.03     14.12 o 
  10   5   4      537.92      527.87     23.65 o 
  11   5   4      142.52      163.28     20.46 o 
 -11   6   4       38.02       60.25     19.13 o 
 -10   6   4       34.85       40.90     17.37 o 
  -9   6   4        6.44       12.95      8.01 o 
  -8   6   4      183.00      179.18     13.37 o 
  -7   6   4        7.27        2.63      7.88 o 
  -6   6   4      111.89       90.79      8.96 o 
  -5   6   4      590.58      607.38     15.22 o 
  -4   6   4       67.36       94.63      5.94 o 
  -3   6   4     2707.73     2781.69     27.71 o 
  -2   6   4      523.11      553.65     11.16 o 
  -1   6   4     9480.32     9619.65     69.47 o 
   0   6   4     2460.05     2426.70     24.20 o 
   1   6   4     4039.00     3928.56     33.70 o 
   2   6   4     1129.96     1032.75     14.64 o 
   3   6   4     1220.77     1089.64     15.07 o 
   4   6   4     1387.10     1317.43     16.98 o 
   5   6   4      470.65      431.89     13.74 o 
   6   6   4      445.09      394.09     17.16 o 
   7   6   4        0.25        2.57      5.56 o 
   8   6   4      203.78      196.72     12.99 o 
   9   6   4       28.31       20.64      7.95 o 
  10   6   4        2.25        5.32     10.54 o 
  11   6   4       43.12       50.24     14.98 o 
 -11   7   4       61.36       43.49     13.68 o 
 -10   7   4        0.13       -8.69      8.69 o 
  -9   7   4       72.53       52.78     15.54 o 
  -8   7   4      402.34      382.12     16.66 o 
  -7   7   4      657.27      687.66     20.08 o 
  -6   7   4      219.00      164.07     11.36 o 
  -5   7   4     2336.69     2438.53     31.55 o 
  -4   7   4       34.45       26.13      4.84 o 
  -3   7   4      772.57      663.16     12.87 o 
  -2   7   4      102.20       93.70      6.54 o 
  -1   7   4    13708.33    14665.87    107.78 o 
   0   7   4     3361.29     3289.84     30.85 o 
   1   7   4    12797.56    13341.77     92.81 o 
   2   7   4    14113.34    14202.74     98.52 o 
   3   7   4     5494.04     5556.03     46.07 o 
   4   7   4     5813.36     5564.05     46.62 o 
   5   7   4      273.94      234.79     10.34 o 
   6   7   4      923.41      912.84     20.58 o 
   7   7   4      725.32      719.35     20.81 o 
   8   7   4      769.02      746.85     23.18 o 
   9   7   4       24.92       34.95      9.75 o 
  10   7   4      467.08      497.05     23.94 o 
  11   7   4        3.66       23.10     11.63 o 
 -11   8   4      104.40       73.75     18.54 o 
 -10   8   4       18.76       17.98      9.03 o 
  -9   8   4      153.36      162.81     15.75 o 
  -8   8   4      408.14      396.40     25.54 o 
  -7   8   4      180.49      150.11     14.57 o 
  -6   8   4      969.18      872.42     24.15 o 
  -5   8   4       40.67       49.35     10.26 o 
  -4   8   4      406.18      382.43     11.05 o 
  -3   8   4     2345.52     2395.36     26.99 o 
  -2   8   4        1.18        7.73      6.88 o 
  -1   8   4       20.30       49.63      7.87 o 
   0   8   4     1405.72     1485.23     22.28 o 
   1   8   4      173.90      210.01      9.47 o 
   2   8   4       36.98       30.54      6.53 o 
   3   8   4     1335.52     1255.09     18.10 o 
   4   8   4      192.88      197.63     11.81 o 
   5   8   4      371.80      380.22     15.11 o 
   6   8   4      305.45      272.41     13.61 o 
   7   8   4      133.71      132.36     11.89 o 
   8   8   4       56.99       52.73      9.25 o 
   9   8   4      180.74      225.06     16.31 o 
  10   8   4       50.00       52.79     11.68 o 
 -10   9   4        9.44        3.62      9.04 o 
  -9   9   4       71.77       69.22     12.28 o 
  -8   9   4      280.96      262.49     17.19 o 
  -7   9   4      878.09      924.44     27.30 o 
  -6   9   4     1109.53      963.93     26.93 o 
  -5   9   4     3215.40     3251.93     44.72 o 
  -4   9   4      205.58      137.84     12.35 o 
  -3   9   4     1424.57     1353.94     24.66 o 
  -2   9   4      107.41      112.93      7.72 o 
  -1   9   4       11.29       10.58      5.39 o 
   0   9   4       13.04       32.86      7.49 o 
   1   9   4     3272.62     3190.04     36.02 o 
   2   9   4     2199.51     2145.30     28.33 o 
   3   9   4     1822.84     1794.90     25.90 o 
   4   9   4      530.71      501.48     20.97 o 
   5   9   4      148.33      153.65     11.86 o 
   6   9   4       38.80       38.22     10.35 o 
   7   9   4        1.53        7.73      7.33 o 
   8   9   4      191.85      226.85     14.20 o 
   9   9   4       30.34       28.74     10.45 o 
  10   9   4      236.64      259.59     18.83 o 
 -10  10   4      182.26      169.68     16.67 o 
  -9  10   4      168.00      200.37     20.72 o 
  -8  10   4       80.60       80.47     12.40 o 
  -7  10   4       77.87       45.64     10.80 o 
  -6  10   4        4.75        7.55      8.99 o 
  -5  10   4      683.63      763.37     22.29 o 
  -4  10   4       39.32       65.11     10.94 o 
  -3  10   4     3502.66     3776.64     42.98 o 
  -2  10   4      135.32      207.96     11.18 o 
  -1  10   4     2373.01     2308.30     38.21 o 
   0  10   4     2672.48     2783.06     34.64 o 
   1  10   4      197.59      152.30     10.00 o 
   2  10   4      157.85      142.46      9.58 o 
   3  10   4     1181.65     1070.71     20.64 o 
   4  10   4      959.22      901.19     22.38 o 
   5  10   4     1081.23     1077.21     35.83 o 
   6  10   4     1148.16     1180.62     27.19 o 
   7  10   4       92.83      105.68     11.96 o 
   8  10   4      458.46      455.52     18.77 o 
   9  10   4        8.75        5.50     11.67 o 
  10  10   4       33.08       44.79     13.19 o 
  -9  11   4      111.44      126.11     14.92 o 
  -8  11   4       52.91       97.43     13.53 o 
  -7  11   4      158.47      141.66     15.08 o 
  -6  11   4       66.01       54.88     11.95 o 
  -5  11   4      132.20      153.90     13.70 o 
  -4  11   4      278.90      237.42     14.58 o 
  -3  11   4       28.81       46.61     11.49 o 
  -2  11   4        2.57        1.05      8.83 o 
  -1  11   4      193.07      177.34     13.65 o 
   0  11   4      295.02      272.94     14.46 o 
   1  11   4      230.01      199.58     13.53 o 
   2  11   4      108.35      102.20      9.32 o 
   3  11   4      157.52      131.92     11.54 o 
   4  11   4      254.34      221.17     14.02 o 
   5  11   4       15.20       23.45      8.77 o 
   6  11   4       72.81       72.78     11.21 o 
   7  11   4       78.77       85.16     12.61 o 
   8  11   4        8.18        0.79     11.71 o 
   9  11   4        1.06       -1.92      9.26 o 
  -9  12   4       47.75       84.78     13.73 o 
  -8  12   4        4.78       13.20     10.26 o 
  -7  12   4       23.95       35.18     11.02 o 
  -6  12   4       46.56       66.40     11.81 o 
  -5  12   4      163.04      237.81     18.84 o 
  -4  12   4       25.80        9.02     11.11 o 
  -3  12   4     2255.63     2328.65     43.88 o 
  -2  12   4       54.81       59.76     10.66 o 
  -1  12   4     2260.76     2200.52     37.06 o 
   0  12   4      583.66      592.76     20.57 o 
   1  12   4      831.89      716.87     21.44 o 
   2  12   4        1.07       -6.07      7.32 o 
   3  12   4       72.50       50.14     15.38 o 
   4  12   4      345.15      327.10     15.70 o 
   5  12   4       53.00       55.23      9.99 o 
   6  12   4      486.50      473.89     24.39 o 
   7  12   4       38.22       31.08      9.56 o 
   8  12   4      167.78      170.39     16.85 o 
   9  12   4       85.65      113.93     15.17 o 
  -8  13   4        0.05       -3.38     10.70 o 
  -7  13   4      164.51      206.42     31.53 o 
  -6  13   4        2.96       -8.28     12.30 o 
  -5  13   4       40.40       42.17     13.77 o 
  -4  13   4        3.97       -1.28     10.83 o 
  -3  13   4       76.99       61.77     13.62 o 
  -2  13   4      306.43      326.94     16.72 o 
  -1  13   4       80.76      105.81     12.89 o 
   0  13   4      702.27      640.17     21.39 o 
   1  13   4      196.78      190.56     15.06 o 
   2  13   4      652.13      691.91     25.15 o 
   3  13   4      159.33      156.10     16.36 o 
   4  13   4      165.77      188.70     17.62 o 
   5  13   4       37.42       37.61     11.49 o 
   6  13   4       29.18       32.05     11.12 o 
   7  13   4       27.15        6.36      8.52 o 
   8  13   4       18.54       16.92      9.98 o 
  -8  14   4        0.13       21.03     14.12 o 
  -7  14   4        2.52       15.52     11.61 o 
  -6  14   4       82.80      108.30     16.97 o 
  -5  14   4        0.59       -8.51     11.57 o 
  -4  14   4       90.96       73.12     16.05 o 
  -3  14   4      154.66      136.68     16.81 o 
  -2  14   4       16.01        0.56     11.11 o 
  -1  14   4       36.57       30.65     10.26 o 
   0  14   4      131.85      143.15     14.14 o 
   1  14   4       56.33       91.15     12.68 o 
   2  14   4      108.86      107.25     15.10 o 
   3  14   4      216.58      231.96     18.68 o 
   4  14   4       12.39        4.85     14.47 o 
   5  14   4      147.29      160.29     24.41 o 
   6  14   4       17.10        7.03     13.98 o 
   7  14   4        6.12       13.86     13.57 o 
  -7  15   4      123.26      158.72     20.85 o 
  -6  15   4       31.17       43.55     14.40 o 
  -5  15   4      103.70      105.98     19.55 o 
  -4  15   4       32.30       34.08     13.54 o 
  -3  15   4       42.59       41.89     12.95 o 
  -2  15   4        0.27        2.64     21.50 o 
  -1  15   4       53.97       71.86     11.80 o 
   0  15   4       14.21        7.77     10.81 o 
   1  15   4       60.47       84.61     14.32 o 
   2  15   4       57.76       43.75     13.17 o 
   3  15   4       12.86       14.94     11.64 o 
   4  15   4       39.51       51.40     12.83 o 
   5  15   4        5.55       10.77      9.79 o 
   6  15   4        1.18       14.58     13.99 o 
   7  15   4        0.84        6.41     24.88 o 
  -6  16   4       47.40       48.61     16.51 o 
  -5  16   4       40.81       44.17     19.77 o 
  -4  16   4       45.10       69.59     15.78 o 
  -3  16   4        1.52       24.07     11.41 o 
  -2  16   4       38.83       42.03     12.84 o 
  -1  16   4        4.67       31.65     18.02 o 
   0  16   4        3.67        0.28      8.53 o 
   1  16   4        4.23       16.59     11.17 o 
   2  16   4       59.88       74.71     15.69 o 
   3  16   4       24.28       22.06     11.16 o 
   4  16   4       18.56       32.59     14.35 o 
   5  16   4        2.34       -9.30      9.30 o 
   6  16   4       35.51       72.11     12.23 o 
  -5  17   4        0.13       26.47     19.97 o 
  -4  17   4       18.27       50.23     20.69 o 
  -3  17   4        0.05       20.31     12.86 o 
  -2  17   4       29.58       48.02     12.97 o 
  -1  17   4       32.85       40.84     12.15 o 
   0  17   4       10.20       21.46     20.09 o 
   1  17   4       30.94       36.84     12.33 o 
   2  17   4        8.18        5.90     15.49 o 
   3  17   4        0.36        8.60      9.95 o 
   4  17   4       21.25       30.62     14.41 o 
  -3  18   4        9.66       12.63     11.90 o 
  -2  18   4        5.65       29.15     13.93 o 
  -1  18   4        4.88       21.58     13.49 o 
   0  18   4        0.09        5.45     21.12 o 
   1  18   4        7.95       11.93     13.07 o 
   2  18   4        2.00        5.56     10.96 o 
 -12   1   5        2.38       27.34     12.17 o 
 -11   1   5       97.50      106.40     20.25 o 
 -10   1   5        7.11       19.48     10.39 o 
  -9   1   5      542.54      377.80     21.50 o 
  -8   1   5       22.44       21.23      7.31 o 
  -7   1   5     5488.84     5437.58     49.00 o 
  -6   1   5      819.01      700.98     13.38 o 
  -5   1   5     4065.94     4167.74     36.76 o 
  -4   1   5     9496.59     9812.07     69.87 o 
  -3   1   5        8.70       12.00      2.72 o 
  -2   1   5     5986.66     6265.47     48.99 o 
  -1   1   5     5640.87     5754.46     41.28 o 
   0   1   5    37706.57    37189.84    439.92 o 
   1   1   5        2.52       29.79      3.46 o 
   2   1   5    60836.40    61946.96    381.73 o 
   3   1   5     5078.10     5260.22     59.94 o 
   4   1   5    25555.74    27061.48    174.35 o 
   5   1   5     7272.13     7438.65     57.60 o 
   6   1   5        0.78        2.05      4.36 o 
   7   1   5     2081.83     1901.06     26.04 o 
   8   1   5      207.22      219.80     11.29 o 
   9   1   5     1075.71     1085.48     25.22 o 
  10   1   5      229.89      210.12     19.23 o 
  11   1   5      664.66      695.39     28.49 o 
  12   1   5       23.53       23.13     15.06 o 
 -12   2   5        9.15       20.95     11.92 o 
 -11   2   5      284.15      294.63     22.93 o 
 -10   2   5        2.19        6.83     10.05 o 
  -9   2   5      790.93      791.58     29.42 o 
  -8   2   5       41.97       33.45      8.53 o 
  -7   2   5      165.10      163.03      9.86 o 
  -6   2   5      147.35      133.15      7.41 o 
  -5   2   5      585.16      611.01     11.68 o 
  -4   2   5      946.44      879.68     12.88 o 
  -3   2   5     2297.78     2464.74     22.69 o 
  -2   2   5    16435.55    15867.36    120.71 o 
  -1   2   5     1065.97     1177.85     13.12 o 
   0   2   5    14363.48    15039.46     97.73 o 
   1   2   5     1151.95     1133.89     12.26 o 
   2   2   5      480.69      446.59      7.42 o 
   3   2   5      819.74      801.76     11.15 o 
   4   2   5     1995.59     1843.56     21.48 o 
   5   2   5     1373.59     1481.62     20.48 o 
   6   2   5     3157.88     3174.57     34.07 o 
   7   2   5     3239.47     3222.56     40.54 o 
   8   2   5      461.81      439.03     18.18 o 
   9   2   5      461.30      453.80     17.04 o 
  10   2   5        4.79        9.25     10.08 o 
  11   2   5        3.32       -4.83     11.54 o 
 -12   3   5        5.61       20.90     11.81 o 
 -11   3   5       22.41        1.27     11.50 o 
 -10   3   5      112.36      156.02     17.98 o 
  -9   3   5      243.21      221.40     18.12 o 
  -8   3   5      479.72      512.71     17.73 o 
  -7   3   5     1377.23     1366.99     31.57 o 
  -6   3   5        5.57        3.85      4.40 o 
  -5   3   5     2045.50     2071.32     22.98 o 
  -4   3   5     1451.67     1426.00     21.51 o 
  -3   3   5     1286.36     1278.58     15.49 o 
  -2   3   5     2081.94     2172.94     23.24 o 
  -1   3   5     8885.92     9392.46     64.85 o 
   0   3   5       55.98       47.38      4.11 o 
   1   3   5     3971.54     4391.29     34.01 o 
   2   3   5     2279.92     1979.36     18.88 o 
   3   3   5     3886.95     3838.20     31.89 o 
   4   3   5     3709.90     4264.62     36.18 o 
   5   3   5     3810.02     3833.96     35.09 o 
   6   3   5      558.84      506.34     19.35 o 
   7   3   5     1904.52     1921.68     30.33 o 
   8   3   5      175.51      168.79     14.48 o 
   9   3   5        3.22       -6.60      6.60 o 
  10   3   5        9.26       16.06      8.76 o 
  11   3   5      105.27      101.82     17.52 o 
 -11   4   5      308.82      294.84     21.54 o 
 -10   4   5        2.67       14.70     10.68 o 
  -9   4   5     1234.60     1169.62     33.90 o 
  -8   4   5      134.86      137.38     12.34 o 
  -7   4   5      530.75      469.29     19.14 o 
  -6   4   5      289.09      274.15     10.68 o 
  -5   4   5      477.41      467.59     10.68 o 
  -4   4   5     1403.30     1376.93     17.57 o 
  -3   4   5     6711.81     6690.12     52.22 o 
  -2   4   5     6810.72     6893.29     51.19 o 
  -1   4   5        5.64       30.78      4.79 o 
   0   4   5    10183.58    10028.25     69.49 o 
   1   4   5     4037.20     4402.75     37.42 o 
   2   4   5     2016.88     2210.87     21.29 o 
   3   4   5     3337.91     3669.11     31.47 o 
   4   4   5     2274.03     2051.35     21.87 o 
   5   4   5     1621.29     1581.67     19.60 o 
   6   4   5     3749.95     3803.94     41.15 o 
   7   4   5     2080.98     2005.54     31.33 o 
   8   4   5      148.77      162.03     10.94 o 
   9   4   5     1520.73     1455.52     29.92 o 
  10   4   5       94.58      103.76     12.53 o 
  11   4   5       76.55       90.02     14.06 o 
 -11   5   5       39.97       64.31     13.37 o 
 -10   5   5      191.26      195.33     16.36 o 
  -9   5   5       65.51       56.09      9.51 o 
  -8   5   5     1469.46     1542.29     36.85 o 
  -7   5   5      127.15      125.14     11.33 o 
  -6   5   5     1086.70     1102.32     20.20 o 
  -5   5   5     2193.26     2191.63     24.86 o 
  -4   5   5       16.79       16.01      4.46 o 
  -3   5   5     2167.29     2001.92     22.28 o 
  -2   5   5      864.23      853.42     13.39 o 
  -1   5   5    11094.62    11220.18     78.40 o 
   0   5   5     3237.38     3393.74     29.89 o 
   1   5   5     3720.32     3576.91     31.12 o 
   2   5   5      157.56      148.29      6.40 o 
   3   5   5      273.85      300.40      8.36 o 
   4   5   5     1000.73      975.64     12.79 o 
   5   5   5      642.88      583.82     14.37 o 
   6   5   5      515.62      490.07     13.95 o 
   7   5   5     1202.56     1222.91     22.77 o 
   8   5   5      407.36      386.89     14.22 o 
   9   5   5      195.25      213.32     13.95 o 
  10   5   5       93.72       82.84     12.00 o 
  11   5   5       83.75       68.30     13.80 o 
 -11   6   5       46.95       52.36     21.22 o 
 -10   6   5        0.79        4.85     10.91 o 
  -9   6   5      313.05      313.95     15.58 o 
  -8   6   5      671.91      696.48     21.09 o 
  -7   6   5      443.90      405.43     16.22 o 
  -6   6   5     3186.37     3177.97     38.20 o 
  -5   6   5     4515.38     4513.73     46.05 o 
  -4   6   5      410.70      302.91      9.52 o 
  -3   6   5     8662.25     8799.85     66.19 o 
  -2   6   5     1022.16     1095.47     15.95 o 
  -1   6   5      615.30      521.40     11.39 o 
   0   6   5     9362.33     9255.11     67.38 o 
   1   6   5     7136.52     7131.97     54.35 o 
   2   6   5      142.52      132.28      6.91 o 
   3   6   5     5238.47     5071.98     43.75 o 
   4   6   5     1223.92     1216.11     16.81 o 
   5   6   5        4.16        5.65      5.52 o 
   6   6   5     2001.51     2004.32     30.20 o 
   7   6   5     1113.24     1085.25     39.34 o 
   8   6   5        0.24       -5.78      5.78 o 
   9   6   5      505.92      477.14     19.64 o 
  10   6   5      467.81      481.77     22.80 o 
  11   6   5       18.09       21.45     23.10 o 
 -11   7   5        6.84       -8.62     10.41 o 
 -10   7   5       18.77        2.43     10.21 o 
  -9   7   5       32.15       38.99      8.90 o 
  -8   7   5      139.01      175.60     17.77 o 
  -7   7   5      526.24      466.61     17.32 o 
  -6   7   5      947.09     1005.87     23.35 o 
  -5   7   5       15.03       15.88      7.03 o 
  -4   7   5       22.69       19.88      6.05 o 
  -3   7   5       64.06       65.66      6.29 o 
  -2   7   5      633.69      593.90     12.47 o 
  -1   7   5       69.93       86.29      6.76 o 
   0   7   5     3701.65     3722.93     34.28 o 
   1   7   5       18.38       24.21      5.37 o 
   2   7   5     4829.53     4973.22     42.48 o 
   3   7   5     2017.18     1939.17     25.51 o 
   4   7   5      744.68      768.00     13.73 o 
   5   7   5      150.94      184.72      9.88 o 
   6   7   5      204.61      191.53     10.51 o 
   7   7   5        9.06        6.09      6.09 o 
   8   7   5       52.42       42.70      8.54 o 
   9   7   5       52.06       65.97     11.43 o 
  10   7   5       65.35       80.66     17.35 o 
  11   7   5       54.53       64.57     21.54 o 
 -11   8   5        0.65       11.21     18.68 o 
 -10   8   5       33.56       27.97     12.00 o 
  -9   8   5        7.47       18.76     13.14 o 
  -8   8   5      128.78      172.86     15.48 o 
  -7   8   5       90.72      138.92     13.83 o 
  -6   8   5     2355.64     2353.10     36.92 o 
  -5   8   5     1069.36     1105.03     22.78 o 
  -4   8   5     2209.72     2057.79     33.31 o 
  -3   8   5     2257.76     2194.68     26.00 o 
  -2   8   5      273.26      224.96      9.15 o 
  -1   8   5     1304.02     1312.68     18.97 o 
   0   8   5      129.14      159.13      7.96 o 
   1   8   5     7579.95     7625.47     59.60 o 
   2   8   5      299.17      318.79     10.17 o 
   3   8   5    11065.91    11173.11     82.82 o 
   4   8   5     1948.16     2033.47     31.39 o 
   5   8   5     1663.70     1580.84     28.92 o 
   6   8   5      451.87      422.42     15.76 o 
   7   8   5       76.43       76.80      9.62 o 
   8   8   5       50.35       83.37     11.98 o 
   9   8   5      201.29      194.52     15.82 o 
  10   8   5      283.28      298.74     17.95 o 
 -10   9   5      148.85      135.30     17.87 o 
  -9   9   5      278.04      262.72     17.35 o 
  -8   9   5      195.20      161.39     17.33 o 
  -7   9   5      450.78      395.09     19.09 o 
  -6   9   5        0.38        8.83      9.79 o 
  -5   9   5      116.70       83.52     11.73 o 
  -4   9   5      394.66      369.24     19.73 o 
  -3   9   5     2365.37     2568.36     29.59 o 
  -2   9   5      760.98      627.76     14.22 o 
  -1   9   5     3622.45     3546.04     35.63 o 
   0   9   5      203.22      238.36      9.34 o 
   1   9   5     1801.21     1654.33     24.78 o 
   2   9   5        6.41       10.46      6.21 o 
   3   9   5        3.80        5.35      6.76 o 
   4   9   5        0.82       -0.22      6.82 o 
   5   9   5     1052.68     1136.76     24.68 o 
   6   9   5      535.48      558.00     18.60 o 
   7   9   5      143.57      141.27     12.33 o 
   8   9   5      138.64      149.81     14.97 o 
   9   9   5       37.34       31.00     12.12 o 
  10   9   5        0.50       -3.98      8.62 o 
 -10  10   5        0.62        4.18     11.13 o 
  -9  10   5        6.08       -0.65     12.86 o 
  -8  10   5      257.41      258.47     21.46 o 
  -7  10   5        1.09        8.63      8.91 o 
  -6  10   5      577.44      558.27     22.22 o 
  -5  10   5      140.46      169.41     13.93 o 
  -4  10   5     1393.09     1312.25     27.99 o 
  -3  10   5      428.73      451.03     15.37 o 
  -2  10   5       40.28       20.96      7.42 o 
  -1  10   5       45.15       28.60      9.09 o 
   0  10   5      554.18      507.35     15.99 o 
   1  10   5       96.87      118.21      9.88 o 
   2  10   5       72.43       67.82      8.16 o 
   3  10   5      392.87      290.83     12.07 o 
   4  10   5        0.63        2.38      7.44 o 
   5  10   5      215.71      202.40     13.40 o 
   6  10   5        4.81        8.45      7.78 o 
   7  10   5        0.09       12.37      8.04 o 
   8  10   5       40.30       36.59     11.07 o 
   9  10   5        0.16       -8.44      8.44 o 
  10  10   5       90.48       67.15     12.52 o 
  -9  11   5        3.76        1.37      9.66 o 
  -8  11   5      228.15      260.36     18.66 o 
  -7  11   5        4.43       -2.21      9.22 o 
  -6  11   5       14.11       17.96      9.22 o 
  -5  11   5       65.31      118.47     13.43 o 
  -4  11   5       70.30       64.89     10.76 o 
  -3  11   5     2415.60     2649.60     35.89 o 
  -2  11   5      795.31      699.67     21.20 o 
  -1  11   5     2041.04     2150.39     35.34 o 
   0  11   5        8.33       19.63      8.16 o 
   1  11   5      904.70      846.60     21.96 o 
   2  11   5      135.84      119.42     10.28 o 
   3  11   5      291.04      287.02     14.28 o 
   4  11   5       28.95       35.08      9.60 o 
   5  11   5      983.32      995.92     25.07 o 
   6  11   5      381.66      403.63     17.88 o 
   7  11   5      538.27      573.78     20.72 o 
   8  11   5      341.49      394.54     34.99 o 
   9  11   5       56.41       53.16     11.33 o 
  -9  12   5       22.06       23.97     15.96 o 
  -8  12   5       49.08       51.05     14.11 o 
  -7  12   5      268.11      236.34     19.32 o 
  -6  12   5        1.80       12.07      9.60 o 
  -5  12   5       89.73       99.27     16.31 o 
  -4  12   5        5.77        7.66     10.36 o 
  -3  12   5      212.19      216.88     17.75 o 
  -2  12   5       10.42        3.99      9.01 o 
  -1  12   5       67.06       59.67     11.16 o 
   0  12   5       55.64       60.31     11.21 o 
   1  12   5       79.12      106.29     11.96 o 
   2  12   5        3.08        1.03      9.06 o 
   3  12   5        5.22       26.56     12.51 o 
   4  12   5       31.44       33.04      8.40 o 
   5  12   5        3.33       17.74      7.86 o 
   6  12   5       29.56       24.41      8.63 o 
   7  12   5        9.59        2.66     10.07 o 
   8  12   5       62.65       49.95     11.94 o 
   9  12   5        4.46        3.65      9.90 o 
  -8  13   5       67.07       63.72     14.27 o 
  -7  13   5       87.19      121.45     29.83 o 
  -6  13   5       28.80       71.84     15.60 o 
  -5  13   5       55.29       34.81     18.53 o 
  -4  13   5      299.85      353.22     21.11 o 
  -3  13   5      145.75      190.07     17.68 o 
  -2  13   5      857.01      734.06     22.82 o 
  -1  13   5      451.02      441.85     19.04 o 
   0  13   5       11.14        3.28      8.89 o 
   1  13   5      437.68      376.54     22.36 o 
   2  13   5       11.19       26.29     11.29 o 
   3  13   5       12.52       10.62     12.06 o 
   4  13   5        0.86       23.44     10.41 o 
   5  13   5       91.25       79.52     13.05 o 
   6  13   5       61.06       63.54     11.79 o 
   7  13   5       11.69        3.03     12.06 o 
   8  13   5       81.42       81.63     13.46 o 
  -7  14   5       45.30       81.40     15.32 o 
  -6  14   5      104.90       97.88     16.48 o 
  -5  14   5       55.37       41.77     18.45 o 
  -4  14   5        1.67        8.38     14.51 o 
  -3  14   5        0.35       13.27     11.16 o 
  -2  14   5        4.26        5.06     11.54 o 
  -1  14   5      335.30      351.39     17.66 o 
   0  14   5        9.34       -2.68      9.13 o 
   1  14   5      746.32      801.59     24.42 o 
   2  14   5      102.41       95.81     14.92 o 
   3  14   5      597.32      598.46     29.32 o 
   4  14   5      140.99      134.01     16.43 o 
   5  14   5      130.62      131.43     16.34 o 
   6  14   5       31.22       25.47     23.49 o 
   7  14   5        3.61      -11.62     11.62 o 
  -7  15   5        0.90      -11.01     11.01 o 
  -6  15   5        0.23       11.22     12.74 o 
  -5  15   5       65.26       92.56     17.53 o 
  -4  15   5        0.65       -2.16     12.64 o 
  -3  15   5        6.61       11.88     11.08 o 
  -2  15   5        1.36       -4.09     12.39 o 
  -1  15   5        2.13       25.11      9.99 o 
   0  15   5       75.60      112.82     13.46 o 
   1  15   5        2.64        3.29     10.56 o 
   2  15   5      339.80      337.94     24.08 o 
   3  15   5       56.12       36.37     13.25 o 
   4  15   5      153.37      159.02     17.43 o 
   5  15   5       38.97       13.37     10.46 o 
   6  15   5       35.12       21.90     14.47 o 
  -6  16   5       50.58       48.14     27.10 o 
  -5  16   5       25.24        5.74     13.13 o 
  -4  16   5        4.81        0.07     18.98 o 
  -3  16   5       96.83      124.75     16.52 o 
  -2  16   5       10.28       44.32     13.44 o 
  -1  16   5        5.32       12.55     10.74 o 
   0  16   5       39.85       50.21     10.97 o 
   1  16   5       35.98       42.21     11.58 o 
   2  16   5        1.25       15.64     10.53 o 
   3  16   5       16.53        6.91     12.78 o 
   4  16   5       11.36       26.68     10.98 o 
   5  16   5        1.12       14.66      9.49 o 
  -4  17   5        6.89       -8.97     13.43 o 
  -3  17   5       56.15       83.09     22.35 o 
  -2  17   5       24.70       30.28     13.15 o 
  -1  17   5        8.68       31.82     12.25 o 
   0  17   5        0.56        7.15     10.45 o 
   1  17   5        4.64       19.64     11.27 o 
   2  17   5        1.96       -5.20     12.26 o 
   3  17   5        4.07       20.80     10.99 o 
   4  17   5       23.31       40.80     11.64 o 
  -2  18   5       41.03       52.94     13.77 o 
  -1  18   5        2.32       22.83     10.55 o 
   0  18   5       27.88       54.02     17.62 o 
   1  18   5        6.42        4.09     10.49 o 
   2  18   5        5.41       17.88     12.87 o 
 -12   0   6      326.50      398.99     35.79 o 
 -11   0   6      326.79      350.29     32.37 o 
 -10   0   6      147.26      165.68     26.89 o 
  -9   0   6       42.55       83.35     19.90 o 
  -8   0   6      327.36      364.28     21.26 o 
  -7   0   6     2641.85     2426.41     64.09 o 
  -6   0   6      997.88     1166.59     24.80 o 
  -5   0   6    10747.20    11109.51    113.62 o 
  -4   0   6      397.90      295.91     10.63 o 
  -3   0   6     4461.46     4688.23     51.87 o 
  -2   0   6     7019.57     8008.21     79.62 o 
  -1   0   6      342.67      371.22      9.62 o 
   0   0   6      121.54      121.76     12.46 o 
   1   0   6    30143.30    29427.02    264.77 o 
   2   0   6    23748.90    22791.13    206.46 o 
   3   0   6      447.72      601.53     13.26 o 
   4   0   6    50544.25    51759.76    488.86 o 
   5   0   6      112.11       89.87      8.40 o 
   6   0   6     6122.86     6328.85     74.90 o 
   7   0   6     5029.51     4983.19     94.57 o 
   8   0   6       44.45       71.16     12.37 o 
   9   0   6      292.71      285.26     28.29 o 
  10   0   6      449.06      435.25     50.75 o 
  11   0   6      101.51      113.49     22.00 o 
 -12   1   6        4.09       10.25     11.93 o 
 -11   1   6      123.50      132.67     18.03 o 
 -10   1   6       14.58      -10.98     11.39 o 
  -9   1   6      181.00      183.37     19.94 o 
  -8   1   6        6.98        5.79      8.10 o 
  -7   1   6      215.13      212.23     10.46 o 
  -6   1   6      308.78      247.35     11.56 o 
  -5   1   6      576.93      556.08     11.43 o 
  -4   1   6     1008.90     1004.26     13.54 o 
  -3   1   6     2114.06     2303.49     24.48 o 
  -2   1   6      507.35      522.30     10.31 o 
  -1   1   6    14826.14    15300.50    100.05 o 
   0   1   6     1497.11     1346.44     14.03 o 
   1   1   6      831.32      787.03     11.15 o 
   2   1   6     6597.90     7103.05     54.74 o 
   3   1   6      435.21      426.84      7.99 o 
   4   1   6        7.22       10.88      4.16 o 
   5   1   6     1620.35     1687.98     20.44 o 
   6   1   6      492.45      471.69     12.44 o 
   7   1   6        8.91        5.65      5.66 o 
   8   1   6      481.32      466.55     14.25 o 
   9   1   6      242.47      230.54     18.70 o 
  10   1   6       21.12       10.18     10.34 o 
  11   1   6       12.52       -6.69     12.05 o 
 -12   2   6        1.22        3.90     13.79 o 
 -11   2   6       73.30       72.72     14.96 o 
 -10   2   6        6.85       -6.73     10.39 o 
  -9   2   6       71.67       66.34     13.74 o 
  -8   2   6      633.03      574.01     23.64 o 
  -7   2   6     2298.56     2104.65     29.19 o 
  -6   2   6      258.36      271.83      8.97 o 
  -5   2   6    13710.43    13713.92     96.29 o 
  -4   2   6     1430.63     1289.21     16.01 o 
  -3   2   6     4021.62     4198.77     38.12 o 
  -2   2   6     8806.25     8972.38     68.35 o 
  -1   2   6     1203.56     1018.38     14.99 o 
   0   2   6     1486.19     1629.30     16.37 o 
   1   2   6    14601.57    14910.06     97.81 o 
   2   2   6      381.93      315.45      6.27 o 
   3   2   6     5222.57     5435.94     41.77 o 
   4   2   6     4356.19     4393.12     36.98 o 
   5   2   6      565.37      553.35     11.28 o 
   6   2   6       59.25       86.30     11.56 o 
   7   2   6     1424.28     1406.26     23.41 o 
   8   2   6      131.54      138.78     10.27 o 
   9   2   6       63.71       74.56     14.78 o 
  10   2   6      711.67      768.03     29.52 o 
  11   2   6      318.27      301.11     20.51 o 
 -11   3   6       81.37       80.61     15.07 o 
 -10   3   6      543.27      563.67     30.71 o 
  -9   3   6     1228.46     1216.92     35.12 o 
  -8   3   6      666.65      708.66     22.26 o 
  -7   3   6     1249.19     1280.09     25.35 o 
  -6   3   6      392.82      422.89     12.39 o 
  -5   3   6      141.36      110.80      6.68 o 
  -4   3   6     1958.85     2075.70     22.03 o 
  -3   3   6     9478.87     9445.39     67.46 o 
  -2   3   6     7197.60     7545.89     54.94 o 
  -1   3   6    12389.19    12915.12     94.96 o 
   0   3   6     7583.62     7427.40     53.43 o 
   1   3   6     2681.52     2717.05     24.20 o 
   2   3   6     1994.23     1632.51     16.97 o 
   3   3   6     3706.56     3782.17     31.98 o 
   4   3   6     1275.07     1170.44     15.52 o 
   5   3   6      457.50      494.80     15.18 o 
   6   3   6     8295.73     8532.96     80.19 o 
   7   3   6      588.67      538.55     15.40 o 
   8   3   6     3372.39     3457.25     42.25 o 
   9   3   6      181.04      173.39     14.53 o 
  10   3   6      361.29      329.64     24.44 o 
  11   3   6      124.71      132.50     16.62 o 
 -11   4   6       83.27       86.78     15.24 o 
 -10   4   6       32.61       28.40     11.73 o 
  -9   4   6      283.30      296.18     17.87 o 
  -8   4   6      690.67      673.22     20.23 o 
  -7   4   6      817.83      728.91     20.01 o 
  -6   4   6      668.02      682.93     16.27 o 
  -5   4   6     1403.48     1296.55     18.06 o 
  -4   4   6       52.75       46.23      5.52 o 
  -3   4   6      425.23      353.81      9.46 o 
  -2   4   6     2245.75     2304.04     23.10 o 
  -1   4   6    11857.13    12506.09     85.70 o 
   0   4   6      556.70      550.73     10.19 o 
   1   4   6     5481.92     5507.18     42.81 o 
   2   4   6      202.03      194.83      6.60 o 
   3   4   6       76.72       74.47      4.96 o 
   4   4   6     1275.13     1215.38     16.22 o 
   5   4   6     2414.67     2392.52     25.86 o 
   6   4   6      456.97      410.03     12.82 o 
   7   4   6     5548.84     5510.82     55.48 o 
   8   4   6       22.71       15.89      8.05 o 
   9   4   6      755.95      759.32     22.51 o 
  10   4   6        6.68       -4.25      9.72 o 
  11   4   6       70.90       71.68     13.32 o 
 -11   5   6       57.20       85.38     15.10 o 
 -10   5   6       40.30       37.94     10.48 o 
  -9   5   6      209.53      231.62     16.90 o 
  -8   5   6      141.99      134.36     11.83 o 
  -7   5   6       45.93       25.15      8.74 o 
  -6   5   6     3487.00     3290.83     42.86 o 
  -5   5   6      237.58      229.00      9.19 o 
  -4   5   6     4331.19     4298.58     38.51 o 
  -3   5   6    14924.43    15415.97    105.79 o 
  -2   5   6        8.09       11.55      4.67 o 
  -1   5   6    12306.07    12338.43     85.93 o 
   0   5   6     3397.21     3267.71     29.78 o 
   1   5   6      475.14      466.25     10.30 o 
   2   5   6     1913.92     1795.86     20.10 o 
   3   5   6     4653.68     4975.96     41.14 o 
   4   5   6        9.52       10.07      3.85 o 
   5   5   6      997.73      962.02     17.74 o 
   6   5   6     1404.03     1437.51     23.28 o 
   7   5   6      401.84      382.43     13.57 o 
   8   5   6     1279.49     1283.18     29.93 o 
   9   5   6      959.23      967.80     25.01 o 
  10   5   6       16.45       21.89     11.44 o 
  11   5   6      225.37      236.15     19.70 o 
 -11   6   6        1.21        1.12     14.29 o 
 -10   6   6       29.19       38.68     10.35 o 
  -9   6   6       84.80       74.72     11.62 o 
  -8   6   6       23.15       31.09      8.82 o 
  -7   6   6      334.22      277.06     14.22 o 
  -6   6   6      150.09      147.32     15.68 o 
  -5   6   6      102.29       72.96      6.91 o 
  -4   6   6      997.79     1006.94     16.58 o 
  -3   6   6       76.57       59.02      6.10 o 
  -2   6   6      671.83      642.45     12.81 o 
  -1   6   6        4.68        4.78      4.98 o 
   0   6   6    16002.80    16940.66    114.65 o 
   1   6   6      114.41      118.82      7.16 o 
   2   6   6     7194.00     7414.36     60.65 o 
   3   6   6       93.38       93.26      6.32 o 
   4   6   6     2530.88     2521.48     26.84 o 
   5   6   6       72.64       58.05      6.90 o 
   6   6   6     1169.89     1176.31     21.50 o 
   7   6   6      289.16      268.88     14.38 o 
   8   6   6        7.03       -7.83      7.83 o 
   9   6   6      124.13      112.39     11.73 o 
  10   6   6        1.00       22.57     11.24 o 
  11   6   6       26.43       75.31     15.59 o 
 -11   7   6       56.78       26.15     13.54 o 
 -10   7   6      224.24      261.40     20.57 o 
  -9   7   6       30.20       29.35      8.34 o 
  -8   7   6       15.15       21.43      8.20 o 
  -7   7   6      630.28      607.44     19.33 o 
  -6   7   6     2069.30     2111.10     34.38 o 
  -5   7   6      161.18      106.91      9.72 o 
  -4   7   6     4365.40     4392.59     41.16 o 
  -3   7   6      923.37     1018.16     20.08 o 
  -2   7   6     2276.03     2186.88     25.09 o 
  -1   7   6      467.17      450.91     19.43 o 
   0   7   6      699.21      655.28     18.10 o 
   1   7   6     3347.25     3330.77     32.03 o 
   2   7   6     3943.77     3980.23     39.41 o 
   3   7   6     9469.87     9550.37     72.05 o 
   4   7   6      287.35      277.38     11.47 o 
   5   7   6     5610.08     5512.69     53.76 o 
   6   7   6      182.50      161.93      9.89 o 
   7   7   6        2.46       -3.93      6.96 o 
   8   7   6      163.62      170.44     14.96 o 
   9   7   6      318.84      346.22     18.01 o 
  10   7   6       18.59       38.47     11.28 o 
  11   7   6      246.57      200.62     40.30 o 
 -10   8   6      117.30      103.40     15.96 o 
  -9   8   6      114.09      145.13     14.64 o 
  -8   8   6      158.66      136.39     17.92 o 
  -7   8   6      413.88      427.57     23.58 o 
  -6   8   6        8.53        7.60      8.99 o 
  -5   8   6     3417.56     3255.46     39.62 o 
  -4   8   6      363.98      342.50     11.84 o 
  -3   8   6        0.08        5.24      5.58 o 
  -2   8   6     1349.43     1344.28     19.91 o 
  -1   8   6       20.03       20.17      5.76 o 
   0   8   6      556.96      506.38     12.28 o 
   1   8   6      968.43     1083.40     17.42 o 
   2   8   6      223.42      215.70      9.55 o 
   3   8   6      119.19       99.38      8.06 o 
   4   8   6      150.33      162.10     11.49 o 
   5   8   6       98.90      109.80     10.24 o 
   6   8   6        0.54       -0.33      6.30 o 
   7   8   6      109.21      129.32     11.42 o 
   8   8   6       21.35       14.90      9.22 o 
   9   8   6       17.28       -3.09      8.21 o 
  10   8   6       54.87       69.40     13.72 o 
 -10   9   6       10.87        0.17     14.36 o 
  -9   9   6        0.35        0.83      9.14 o 
  -8   9   6      152.44      152.46     15.13 o 
  -7   9   6       39.31       51.38     11.04 o 
  -6   9   6     1761.82     1808.69     45.10 o 
  -5   9   6        7.48        5.65     10.08 o 
  -4   9   6     4053.22     4032.60     50.10 o 
  -3   9   6      133.71      157.30      9.60 o 
  -2   9   6     2172.80     2022.36     25.96 o 
  -1   9   6      488.08      402.33     12.46 o 
   0   9   6       15.22       20.70      6.13 o 
   1   9   6      108.46      141.96      9.80 o 
   2   9   6      730.74      632.41     15.85 o 
   3   9   6     2023.60     1872.27     27.01 o 
   4   9   6      213.79      199.03     12.23 o 
   5   9   6      671.24      610.78     21.49 o 
   6   9   6       49.54       69.01     10.79 o 
   7   9   6       17.16       22.89      9.45 o 
   8   9   6       30.57       36.56     11.07 o 
   9   9   6      149.84      164.82     17.21 o 
  10   9   6       93.47      127.15     14.15 o 
 -10  10   6       90.98      114.03     16.86 o 
  -9  10   6      109.31      103.29     15.15 o 
  -8  10   6      454.01      475.18     31.65 o 
  -7  10   6       13.51        1.60      8.95 o 
  -6  10   6       32.13       32.05     10.53 o 
  -5  10   6       43.20       35.01     10.95 o 
  -4  10   6       13.67       28.50      9.61 o 
  -3  10   6      953.31      972.63     23.01 o 
  -2  10   6     2260.14     2267.71     31.46 o 
  -1  10   6     2504.47     2770.50     38.85 o 
   0  10   6       65.31       48.71      8.78 o 
   1  10   6     2902.53     3086.39     37.48 o 
   2  10   6       58.52       76.52      8.74 o 
   3  10   6       18.65       10.54      6.32 o 
   4  10   6      423.38      374.08     15.54 o 
   5  10   6     1012.26     1020.94     27.63 o 
   6  10   6       22.12       38.20      8.80 o 
   7  10   6     1450.75     1465.19     39.72 o 
   8  10   6        8.69       16.39     16.56 o 
   9  10   6      215.48      220.77     17.53 o 
  -9  11   6        3.28       28.76     14.35 o 
  -8  11   6       26.64       43.06     11.40 o 
  -7  11   6      126.48      159.73     15.52 o 
  -6  11   6       12.27        5.05      9.50 o 
  -5  11   6      147.85      126.03     14.09 o 
  -4  11   6      162.01      129.28     12.47 o 
  -3  11   6       61.58       82.33     10.86 o 
  -2  11   6      311.83      243.67     15.34 o 
  -1  11   6        0.24       12.76      9.31 o 
   0  11   6        3.63       19.55      9.08 o 
   1  11   6        0.93       -7.95      7.95 o 
   2  11   6        2.39       19.07      9.35 o 
   3  11   6       16.93       11.17      7.75 o 
   4  11   6        0.20       -0.42      7.03 o 
   5  11   6      124.65       98.55     11.37 o 
   6  11   6      108.96      112.33     11.21 o 
   7  11   6       38.57       45.09     11.86 o 
   8  11   6       22.22       15.00      9.89 o 
   9  11   6        4.35        0.29     10.00 o 
  -9  12   6        6.42        0.96     14.21 o 
  -8  12   6      159.64      178.70     16.99 o 
  -7  12   6        0.31       10.56     10.87 o 
  -6  12   6       43.78       25.44     10.89 o 
  -5  12   6      164.49      164.50     18.66 o 
  -4  12   6      223.55      287.32     19.13 o 
  -3  12   6      154.82      207.42     17.46 o 
  -2  12   6     1534.90     1486.62     41.90 o 
  -1  12   6      252.59      291.78     15.78 o 
   0  12   6     1183.90     1053.97     25.65 o 
   1  12   6     1086.94     1057.52     25.68 o 
   2  12   6       92.82       49.90      9.98 o 
   3  12   6       18.25       13.55      9.30 o 
   4  12   6       11.74       13.19      8.39 o 
   5  12   6      209.43      214.46     14.17 o 
   6  12   6       10.12        7.59      7.57 o 
   7  12   6      240.82      281.99     18.30 o 
   8  12   6       66.72       69.44     12.57 o 
  -8  13   6       26.64       68.49     16.37 o 
  -7  13   6       47.66       70.35     15.58 o 
  -6  13   6      233.42      216.45     23.01 o 
  -5  13   6       14.59       36.99     13.58 o 
  -4  13   6       82.82       97.41     20.34 o 
  -3  13   6        2.05        5.20     10.65 o 
  -2  13   6       16.91        5.69      9.43 o 
  -1  13   6      184.75      190.04     15.06 o 
   0  13   6        4.85       17.58      9.49 o 
   1  13   6      828.46      888.36     24.82 o 
   2  13   6       16.28       26.70     11.12 o 
   3  13   6      461.20      510.92     22.99 o 
   4  13   6        1.65       -3.14      9.04 o 
   5  13   6      168.78      198.87     16.58 o 
   6  13   6        0.41      -11.25     11.25 o 
   7  13   6       10.46        7.24     11.72 o 
   8  13   6        5.34       23.12      9.75 o 
  -7  14   6        3.94       -4.96     10.28 o 
  -6  14   6        0.53        8.08     17.92 o 
  -5  14   6       79.36       91.89     19.29 o 
  -4  14   6        4.22        1.33     11.88 o 
  -3  14   6       63.57       61.12     13.12 o 
  -2  14   6      103.08       71.23     13.73 o 
  -1  14   6       33.74       37.40     10.36 o 
   0  14   6        1.20        0.89     14.24 o 
   1  14   6      178.20      182.54     15.36 o 
   2  14   6       28.50       40.36     13.38 o 
   3  14   6       65.14       79.50     14.18 o 
   4  14   6      164.79      152.99     16.28 o 
   5  14   6       24.87       35.37     11.49 o 
   6  14   6       85.93       79.22     16.96 o 
   7  14   6       29.14        6.76     19.65 o 
  -7  15   6        2.19       12.96     15.27 o 
  -6  15   6      112.18      127.51     19.85 o 
  -5  15   6        0.01        5.96     17.79 o 
  -4  15   6       49.71       48.48     14.90 o 
  -3  15   6       53.53       68.47     14.22 o 
  -2  15   6        0.45        8.06     10.64 o 
  -1  15   6        6.40       15.71      9.38 o 
   0  15   6       14.21       28.27      9.91 o 
   1  15   6       56.04       68.00     13.33 o 
   2  15   6       84.99       96.00     14.13 o 
   3  15   6      119.00      126.15     16.03 o 
   4  15   6        5.63       15.09     10.74 o 
   5  15   6       29.49       40.53     21.97 o 
   6  15   6        0.17      -11.35     13.09 o 
  -5  16   6       93.75       97.27     20.24 o 
  -4  16   6        2.75       -9.30     17.15 o 
  -3  16   6      109.30      123.47     18.71 o 
  -2  16   6        0.14        8.09     11.91 o 
  -1  16   6       58.42       58.40     15.38 o 
   0  16   6        0.68        0.61      8.67 o 
   1  16   6        4.24       15.67     10.73 o 
   2  16   6       25.47       16.32     13.62 o 
   3  16   6       23.81       16.56     18.00 o 
   4  16   6       11.39        5.65     12.72 o 
   5  16   6        0.90        1.74     13.46 o 
  -4  17   6        0.21        8.47     17.23 o 
  -3  17   6        6.89       -9.47     13.07 o 
  -2  17   6       13.65       29.98     12.02 o 
  -1  17   6       22.29       23.43     11.23 o 
   0  17   6       44.29       66.80     15.87 o 
   1  17   6        2.72        6.23     10.69 o 
   2  17   6       10.08       17.68     13.55 o 
   3  17   6        9.94       32.70     16.39 o 
   4  17   6        0.32       -6.97     11.33 o 
  -2  18   6       20.46       49.03     15.11 o 
  -1  18   6        3.36       11.08     14.53 o 
   0  18   6        2.25       14.42     17.38 o 
   1  18   6        0.04       30.08     11.65 o 
   2  18   6        4.12       16.18     15.04 o 
 -11   1   7       24.33        7.96     10.92 o 
 -10   1   7      193.90      199.39     20.18 o 
  -9   1   7        2.13       -2.38      9.77 o 
  -8   1   7      362.81      311.04     19.30 o 
  -7   1   7      123.98      106.21     10.31 o 
  -6   1   7     2531.81     2588.20     28.05 o 
  -5   1   7     7487.35     7210.82     56.33 o 
  -4   1   7     7474.86     8300.65     67.22 o 
  -3   1   7     8218.78     8226.30     76.54 o 
  -2   1   7      108.32       56.60      5.39 o 
  -1   1   7       10.42       30.62      4.59 o 
   0   1   7     1842.26     2006.70     19.11 o 
   1   1   7     9029.06     9125.40     68.41 o 
   2   1   7      642.94      521.51      9.60 o 
   3   1   7    11421.48    11608.55     79.65 o 
   4   1   7     9258.81     9305.96     67.79 o 
   5   1   7     3338.07     3424.69     32.56 o 
   6   1   7     3440.75     3525.45     35.10 o 
   7   1   7     1205.52     1266.82     19.94 o 
   8   1   7      229.45      203.85     11.87 o 
   9   1   7      467.06      441.41     22.64 o 
  10   1   7      583.96      614.14     44.78 o 
  11   1   7        5.95       -9.94      9.94 o 
 -11   2   7       40.99       46.69     12.71 o 
 -10   2   7      454.55      420.68     26.16 o 
  -9   2   7      157.70      154.03     14.69 o 
  -8   2   7      513.38      536.81     25.47 o 
  -7   2   7      254.48      218.12     10.67 o 
  -6   2   7      798.05      734.54     16.32 o 
  -5   2   7       75.56       81.07      5.60 o 
  -4   2   7       20.42        6.90      4.93 o 
  -3   2   7     6477.90     6568.48     54.84 o 
  -2   2   7      780.93      880.13     14.45 o 
  -1   2   7    21252.56    21424.11    189.56 o 
   0   2   7      271.45      189.52      5.91 o 
   1   2   7    14353.33    15758.35    103.97 o 
   2   2   7      250.01      254.74      7.62 o 
   3   2   7     1590.17     1658.76     20.17 o 
   4   2   7        8.53        7.35      3.55 o 
   5   2   7      682.49      773.63     13.49 o 
   6   2   7      688.02      740.64     14.39 o 
   7   2   7       76.82       64.24      7.86 o 
   8   2   7     1826.15     1898.05     32.45 o 
   9   2   7        4.89       -9.55      9.55 o 
  10   2   7      280.27      311.24     21.83 o 
  11   2   7        0.39       -9.34      9.34 o 
 -11   3   7       31.85       37.02     18.79 o 
 -10   3   7       25.92       17.71     13.42 o 
  -9   3   7      306.60      358.86     25.95 o 
  -8   3   7      326.51      283.13     17.33 o 
  -7   3   7        1.52       -6.62      6.62 o 
  -6   3   7     2426.54     2604.24     32.32 o 
  -5   3   7      798.99      772.89     13.28 o 
  -4   3   7       28.91       28.36      5.80 o 
  -3   3   7     2694.25     2765.93     29.75 o 
  -2   3   7     2788.06     2984.36     27.15 o 
  -1   3   7     2989.14     3210.53     29.79 o 
   0   3   7    24679.76    25696.41    164.90 o 
   1   3   7       87.95       78.45      5.09 o 
   2   3   7     2093.12     2265.16     21.69 o 
   3   3   7       14.29       16.59      3.44 o 
   4   3   7     3484.59     3629.50     32.79 o 
   5   3   7       27.07       44.79      5.39 o 
   6   3   7     1211.79     1256.49     21.10 o 
   7   3   7     1576.81     1523.87     24.98 o 
   8   3   7      169.38      169.16     13.32 o 
   9   3   7      814.94      752.99     28.72 o 
  10   3   7       47.35       59.14     13.35 o 
  11   3   7       43.74       29.77     12.09 o 
 -11   4   7        2.66       -8.16     14.60 o 
 -10   4   7      480.18      455.96     24.75 o 
  -9   4   7       44.08       39.54     10.80 o 
  -8   4   7     1400.02     1442.08     33.62 o 
  -7   4   7      964.17      986.63     24.65 o 
  -6   4   7        1.68        7.80      5.84 o 
  -5   4   7        0.30        4.47      5.03 o 
  -4   4   7     1139.02     1170.83     19.70 o 
  -3   4   7     4660.07     4461.12     37.99 o 
  -2   4   7     2764.23     2892.14     27.52 o 
  -1   4   7    18198.71    18473.38    159.95 o 
   0   4   7      773.47      832.09     12.91 o 
   1   4   7     9420.64     9798.54     69.78 o 
   2   4   7    10682.99    11355.36     79.42 o 
   3   4   7      315.56      356.52      8.51 o 
   4   4   7     1017.74     1020.73     15.02 o 
   5   4   7     1934.47     1875.56     22.53 o 
   6   4   7      822.28      882.52     17.98 o 
   7   4   7      316.19      326.78     14.52 o 
   8   4   7     2929.56     3057.89     43.92 o 
   9   4   7       15.08       19.26      9.10 o 
  10   4   7      402.03      388.15     22.06 o 
  11   4   7      124.91      126.20     16.79 o 
 -11   5   7       65.54       73.27     13.65 o 
 -10   5   7        3.31       -3.60      8.73 o 
  -9   5   7      273.38      304.32     18.08 o 
  -8   5   7        0.24        6.03      7.09 o 
  -7   5   7     1578.41     1662.42     30.85 o 
  -6   5   7      356.22      360.80     15.28 o 
  -5   5   7     3724.94     3757.32     40.30 o 
  -4   5   7      125.96      158.78      8.18 o 
  -3   5   7       94.12       86.06      6.49 o 
  -2   5   7     1645.83     1496.74     19.08 o 
  -1   5   7        4.09        9.75      4.97 o 
   0   5   7     1285.01     1117.19     15.95 o 
   1   5   7       13.36       19.58      5.75 o 
   2   5   7     7441.12     7091.31     54.58 o 
   3   5   7       84.43       88.22      5.84 o 
   4   5   7      225.60      218.10      8.17 o 
   5   5   7      534.08      468.23     12.72 o 
   6   5   7        8.25        9.81      5.63 o 
   7   5   7     1409.81     1377.97     27.22 o 
   8   5   7      190.68      171.80     12.47 o 
   9   5   7      583.75      521.73     24.14 o 
  10   5   7       31.00       23.56     11.45 o 
  11   5   7       59.03       42.82     15.00 o 
 -11   6   7       27.02       -0.76     12.99 o 
 -10   6   7      128.01      138.06     14.66 o 
  -9   6   7       38.74       47.11     11.78 o 
  -8   6   7      198.82      193.86     13.25 o 
  -7   6   7      231.41      253.76     14.44 o 
  -6   6   7      390.31      386.03     15.66 o 
  -5   6   7      538.36      483.40     13.62 o 
  -4   6   7     6311.84     6412.29     53.47 o 
  -3   6   7        1.70       18.48      5.31 o 
  -2   6   7     3397.96     2968.48     29.91 o 
  -1   6   7     6581.12     7055.70     90.61 o 
   0   6   7        5.10        9.66      5.23 o 
   1   6   7     2430.11     2346.28     25.46 o 
   2   6   7     4760.88     4618.87     40.38 o 
   3   6   7      350.62      328.05      9.61 o 
   4   6   7     3133.72     3241.72     32.24 o 
   5   6   7     2572.00     2562.66     31.86 o 
   6   6   7      141.76      154.71     10.67 o 
   7   6   7      256.21      249.34     13.39 o 
   8   6   7      246.18      265.94     18.25 o 
   9   6   7      155.08      183.82     13.63 o 
  10   6   7       27.72        8.13     13.35 o 
  11   6   7      382.49      452.12     35.86 o 
 -11   7   7        0.90      -11.06     11.06 o 
 -10   7   7        0.71      -13.88     13.88 o 
  -9   7   7       44.83       40.21     10.23 o 
  -8   7   7        7.46        9.19      8.09 o 
  -7   7   7      130.51      138.83     12.51 o 
  -6   7   7      143.43      149.56     12.68 o 
  -5   7   7     1180.75     1180.75     24.82 o 
  -4   7   7      197.00      164.71     10.19 o 
  -3   7   7        6.05       -0.33      5.37 o 
  -2   7   7       25.60       21.71      5.67 o 
  -1   7   7      342.79      347.08     10.74 o 
   0   7   7     1374.57     1367.97     19.31 o 
   1   7   7     2400.63     2574.73     27.84 o 
   2   7   7     1701.75     1610.11     29.37 o 
   3   7   7     2645.00     2846.21     30.31 o 
   4   7   7     1791.83     1799.74     23.13 o 
   5   7   7      324.97      360.60     12.84 o 
   6   7   7      173.13      196.38     10.81 o 
   7   7   7        1.21       10.00      7.08 o 
   8   7   7       17.20       26.65      9.19 o 
   9   7   7       10.18       16.96      8.11 o 
  10   7   7       10.72       16.43     15.12 o 
 -10   8   7        0.04        4.05     10.47 o 
  -9   8   7      171.48      143.85     17.40 o 
  -8   8   7        0.23       -3.86      8.44 o 
  -7   8   7       14.65       21.64     11.63 o 
  -6   8   7      533.78      532.25     18.29 o 
  -5   8   7      211.72      162.68     13.12 o 
  -4   8   7     3465.20     3631.49     47.34 o 
  -3   8   7      385.20      302.64     11.36 o 
  -2   8   7     2649.62     2453.24     28.50 o 
  -1   8   7        2.29       13.16      5.79 o 
   0   8   7       59.73      102.96      7.91 o 
   1   8   7      202.42      265.07     10.29 o 
   2   8   7     4451.82     4333.72     40.80 o 
   3   8   7     1597.84     1665.61     22.90 o 
   4   8   7     3790.84     3782.68     41.70 o 
   5   8   7     1648.13     1679.79     29.25 o 
   6   8   7      165.33      154.53     10.89 o 
   7   8   7      313.03      314.36     17.49 o 
   8   8   7       88.52       79.98     12.23 o 
   9   8   7       12.86       28.50     10.52 o 
  10   8   7       19.36        6.24     16.88 o 
 -10   9   7       50.90       50.08     16.54 o 
  -9   9   7       59.12       60.44     13.88 o 
  -8   9   7      575.69      597.26     23.98 o 
  -7   9   7        6.26        2.43      8.92 o 
  -6   9   7      267.51      230.20     16.31 o 
  -5   9   7      357.27      320.16     17.59 o 
  -4   9   7       37.90       26.27     10.73 o 
  -3   9   7       38.72       33.95      7.48 o 
  -2   9   7     3469.63     3657.67     37.76 o 
  -1   9   7      221.67      218.36     15.28 o 
   0   9   7     3200.88     3185.45     34.13 o 
   1   9   7      537.76      599.73     16.24 o 
   2   9   7      639.39      555.48     15.39 o 
   3   9   7       55.48       81.66      8.59 o 
   4   9   7      234.20      288.28     17.29 o 
   5   9   7        0.68       -2.58      8.17 o 
   6   9   7      248.78      238.04     16.09 o 
   7   9   7      172.54      181.36     16.07 o 
   8   9   7        6.02        3.21      8.56 o 
   9   9   7       73.91       93.31     13.93 o 
  10   9   7        1.92       22.93     12.23 o 
 -10  10   7        2.72       -9.88      9.88 o 
  -9  10   7        3.86       17.12      9.30 o 
  -8  10   7        6.78       -2.48      8.88 o 
  -7  10   7      170.53      212.06     17.22 o 
  -6  10   7        3.11        8.37     11.40 o 
  -5  10   7      470.71      413.05     19.34 o 
  -4  10   7      370.53      392.05     28.62 o 
  -3  10   7       84.55       86.76      9.58 o 
  -2  10   7     1144.67     1105.00     21.89 o 
  -1  10   7       83.21       86.79     10.07 o 
   0  10   7        0.88        3.24      7.71 o 
   1  10   7       55.80       34.35      8.30 o 
   2  10   7      248.21      239.99     12.25 o 
   3  10   7        5.79       11.00      7.16 o 
   4  10   7      855.49      729.23     20.53 o 
   5  10   7      106.20       71.98      9.86 o 
   6  10   7      280.81      290.29     20.60 o 
   7  10   7       13.73       12.84     10.26 o 
   8  10   7       21.73        7.20     10.07 o 
   9  10   7       32.10       45.79     18.58 o 
  -9  11   7      175.29      219.22     30.89 o 
  -8  11   7       39.29       48.53     11.72 o 
  -7  11   7      364.40      350.43     20.31 o 
  -6  11   7       54.37       48.48     11.72 o 
  -5  11   7       27.34       41.31     10.98 o 
  -4  11   7        3.40       -1.11      8.56 o 
  -3  11   7        0.21        3.74      7.74 o 
  -2  11   7     1924.90     2106.29     39.18 o 
  -1  11   7       89.23      130.11     12.72 o 
   0  11   7     2087.50     2114.27     37.21 o 
   1  11   7      567.91      606.79     21.86 o 
   2  11   7      595.55      545.02     16.66 o 
   3  11   7      132.90      120.71     11.70 o 
   4  11   7      100.90      120.05     11.65 o 
   5  11   7       96.80      118.38     11.11 o 
   6  11   7      464.96      472.27     24.93 o 
   7  11   7      609.76      605.62     24.58 o 
   8  11   7       66.89       75.17     13.07 o 
   9  11   7      383.60      432.64     25.80 o 
  -9  12   7       30.89       24.66     15.12 o 
  -8  12   7       75.28       87.03     18.91 o 
  -7  12   7        9.75       18.66     11.05 o 
  -6  12   7      319.61      336.04     19.52 o 
  -5  12   7        5.09        3.09     11.43 o 
  -4  12   7      213.09      197.40     19.24 o 
  -3  12   7        1.04        8.68     10.17 o 
  -2  12   7       42.96       51.03     10.54 o 
  -1  12   7       20.02       10.69      8.94 o 
   0  12   7       26.57       29.79     11.69 o 
   1  12   7      465.43      442.72     31.12 o 
   2  12   7        5.55       25.34      8.94 o 
   3  12   7       43.41       59.62     12.36 o 
   4  12   7       43.73       62.38     10.08 o 
   5  12   7        4.74       11.64      7.67 o 
   6  12   7        9.40        4.78      9.13 o 
   7  12   7       27.30        7.90      9.88 o 
   8  12   7        6.04        0.05     14.19 o 
  -8  13   7       37.69       67.80     14.79 o 
  -7  13   7        7.88        4.64     11.72 o 
  -6  13   7       38.95       77.55     16.68 o 
  -5  13   7      116.13      166.41     19.56 o 
  -4  13   7       44.95       25.56     13.39 o 
  -3  13   7      272.00      320.63     19.80 o 
  -2  13   7      329.17      362.57     17.48 o 
  -1  13   7      328.92      284.90     16.16 o 
   0  13   7      700.83      653.20     21.68 o 
   1  13   7        3.67        7.05      9.20 o 
   2  13   7      401.58      352.63     21.08 o 
   3  13   7       99.24       68.70     12.63 o 
   4  13   7       16.91       22.76     10.07 o 
   5  13   7        8.40      -11.80     11.80 o 
   6  13   7       18.45       11.94     12.06 o 
   7  13   7       26.66       -8.21      8.21 o 
   8  13   7        0.05       -5.68     10.08 o 
  -7  14   7       10.68      -10.98     10.98 o 
  -6  14   7       70.16       95.15     20.28 o 
  -5  14   7       44.82       39.46     14.07 o 
  -4  14   7       61.96       82.26     15.94 o 
  -3  14   7       25.75       13.82     11.80 o 
  -2  14   7       20.60       13.97     10.38 o 
  -1  14   7       72.65       59.49     10.76 o 
   0  14   7       51.67       70.28     11.26 o 
   1  14   7      224.99      201.44     15.15 o 
   2  14   7      361.53      385.56     20.91 o 
   3  14   7      499.80      459.83     22.69 o 
   4  14   7       80.20      102.10     14.05 o 
   5  14   7      198.38      225.79     22.69 o 
   6  14   7       27.75        9.86     14.49 o 
   7  14   7        9.25       14.62     18.51 o 
  -6  15   7       14.26       14.87     14.94 o 
  -5  15   7        9.98        3.55     12.20 o 
  -4  15   7       67.56       80.36     16.45 o 
  -3  15   7        7.19       19.03     14.10 o 
  -2  15   7       33.54       23.38     13.88 o 
  -1  15   7        4.79        7.41      8.83 o 
   0  15   7       11.67       18.91      9.16 o 
   1  15   7       51.08       62.39     12.59 o 
   2  15   7       35.97       48.02     12.20 o 
   3  15   7      139.94      116.33     15.28 o 
   4  15   7       46.02       37.40     13.33 o 
   5  15   7       24.22       -3.51     12.74 o 
   6  15   7       59.92       45.10     16.19 o 
  -5  16   7       16.41      -10.25     14.34 o 
  -4  16   7       62.82       49.70     15.35 o 
  -3  16   7        0.16       16.44     13.21 o 
  -2  16   7       51.98       71.55     13.98 o 
  -1  16   7       66.65      101.67     14.67 o 
   0  16   7        0.10      -13.34     13.34 o 
   1  16   7        2.14        7.68     10.22 o 
   2  16   7       15.77       17.50     12.98 o 
   3  16   7        0.24        6.07      9.83 o 
   4  16   7        6.30       13.14     14.26 o 
   5  16   7       22.66       32.15     15.20 o 
  -4  17   7       46.96       28.70     12.98 o 
  -3  17   7       55.43       55.06     17.36 o 
  -2  17   7       21.57       35.42     13.98 o 
  -1  17   7       37.24       24.01     12.16 o 
   0  17   7        5.27       -5.48      9.79 o 
   1  17   7        7.55       14.49     10.76 o 
   2  17   7        0.15      -12.76     16.62 o 
   3  17   7       10.15        3.85     10.11 o 
   4  17   7        4.11        9.91     15.20 o 
  -1  18   7       21.95       22.14     19.37 o 
   0  18   7        2.88       32.61     12.75 o 
   1  18   7       15.25       27.90     11.56 o 
 -11   0   8       43.10      108.03     23.61 o 
 -10   0   8      827.52      910.29     90.85 o 
  -9   0   8       65.79       91.61     21.05 o 
  -8   0   8       78.33      103.73     15.01 o 
  -7   0   8      358.19      409.47     22.65 o 
  -6   0   8      759.31      671.33     26.72 o 
  -5   0   8       93.53       58.54     15.66 o 
  -4   0   8     9929.39     9994.44    101.70 o 
  -3   0   8     5728.14     5974.36     64.80 o 
  -2   0   8     3728.40     3493.77     47.71 o 
  -1   0   8      242.27      182.37      8.77 o 
   0   0   8        0.27       13.53      5.84 o 
   1   0   8     3621.88     4040.42     51.58 o 
   2   0   8     3176.00     3066.89     47.28 o 
   3   0   8    15504.49    14462.83    138.10 o 
   4   0   8      202.21      174.14      8.79 o 
   5   0   8    15739.13    16278.61    158.97 o 
   6   0   8     3111.45     2862.59     43.28 o 
   7   0   8      145.62      182.29     30.55 o 
   8   0   8      681.60      663.44     36.31 o 
   9   0   8      436.63      424.97     32.37 o 
  10   0   8       10.04       -3.81     14.11 o 
  11   0   8      336.29      341.59     31.05 o 
 -11   1   8       20.64       31.43     12.43 o 
 -10   1   8       38.18       55.30     15.35 o 
  -9   1   8       41.24       25.04     11.94 o 
  -8   1   8      132.69      173.74     14.70 o 
  -7   1   8      140.57      123.33     11.23 o 
  -6   1   8      191.28      169.39      9.41 o 
  -5   1   8      407.00      429.23     11.83 o 
  -4   1   8       72.13       68.61      6.81 o 
  -3   1   8     1654.41     1710.37     23.24 o 
  -2   1   8      379.12      373.37      8.24 o 
  -1   1   8     1628.14     1556.57     16.99 o 
   0   1   8     2345.74     2187.83     20.94 o 
   1   1   8     5023.03     5135.85     43.23 o 
   2   1   8     2626.20     2569.63     26.02 o 
   3   1   8     1659.84     1734.37     25.23 o 
   4   1   8      371.90      373.85      8.45 o 
   5   1   8       24.81       19.23      6.86 o 
   6   1   8      718.65      687.19     13.81 o 
   7   1   8       15.68       23.84      5.96 o 
   8   1   8      303.64      276.26     15.32 o 
   9   1   8        4.23        4.62      9.76 o 
  10   1   8       72.85       56.29     13.28 o 
  11   1   8       19.65       19.61     10.78 o 
 -11   2   8        0.84       25.96     12.48 o 
 -10   2   8       16.25       19.55     12.04 o 
  -9   2   8        2.72        0.35     10.07 o 
  -8   2   8      360.20      303.10     19.60 o 
  -7   2   8      161.22      149.17     11.76 o 
  -6   2   8     6381.14     6238.44     58.49 o 
  -5   2   8       76.32       55.52      6.94 o 
  -4   2   8     6577.11     6562.27     57.04 o 
  -3   2   8     4933.93     4622.05     42.82 o 
  -2   2   8     3547.31     3915.17     36.99 o 
  -1   2   8     8284.19     8282.00     60.08 o 
   0   2   8     2705.26     2741.42     26.65 o 
   1   2   8        5.89        7.29      2.93 o 
   2   2   8    17203.65    18349.41    130.49 o 
   3   2   8     5373.04     5106.67     44.87 o 
   4   2   8      176.23      165.74      6.36 o 
   5   2   8     4243.13     4273.04     38.57 o 
   6   2   8       47.59       73.94      6.45 o 
   7   2   8      194.98      203.72     12.48 o 
   8   2   8      424.64      399.08     21.01 o 
   9   2   8      363.87      393.80     28.54 o 
  10   2   8       56.28       61.43     16.62 o 
  11   2   8       46.24       31.12     13.74 o 
 -11   3   8       37.99       27.99     11.89 o 
 -10   3   8      372.60      355.86     22.90 o 
  -9   3   8      185.99      210.30     20.71 o 
  -8   3   8     2659.89     2693.43     47.24 o 
  -7   3   8      433.20      472.32     19.66 o 
  -6   3   8     1225.71     1318.60     22.52 o 
  -5   3   8      651.50      660.83     15.18 o 
  -4   3   8       22.78       25.19      6.11 o 
  -3   3   8      118.14      101.35     11.58 o 
  -2   3   8      460.38      477.85      9.62 o 
  -1   3   8    18764.81    19814.21    132.90 o 
   0   3   8     2023.52     1978.41     23.51 o 
   1   3   8    11108.50    11098.63     77.53 o 
   2   3   8      268.57      365.51      8.26 o 
   3   3   8      851.61      779.63     11.87 o 
   4   3   8      496.85      558.05     10.74 o 
   5   3   8     2390.19     2407.75     26.38 o 
   6   3   8      227.71      234.67      9.85 o 
   7   3   8     2804.50     2868.57     40.22 o 
   8   3   8      460.33      438.85     18.90 o 
   9   3   8      955.42      936.19     31.77 o 
  10   3   8      340.27      366.95     27.65 o 
  11   3   8       31.65       27.45     18.10 o 
 -11   4   8        8.95        6.03     10.99 o 
 -10   4   8      175.38      180.19     19.28 o 
  -9   4   8      548.61      550.71     22.94 o 
  -8   4   8      380.22      351.44     18.84 o 
  -7   4   8     1800.54     1752.43     31.43 o 
  -6   4   8      911.16      921.65     18.90 o 
  -5   4   8     2679.97     2611.33     32.03 o 
  -4   4   8       24.34       31.23      6.22 o 
  -3   4   8      287.09      301.65      8.22 o 
  -2   4   8     1076.08     1022.69     15.11 o 
  -1   4   8      242.52      340.08      9.45 o 
   0   4   8     5469.77     5504.54     44.29 o 
   1   4   8        4.77       18.52      4.67 o 
   2   4   8     1632.59     1492.32     17.98 o 
   3   4   8       69.31      118.35      5.84 o 
   4   4   8      237.31      224.65      7.64 o 
   5   4   8      375.47      310.26      9.24 o 
   6   4   8     1509.49     1499.30     26.62 o 
   7   4   8      533.89      540.03     17.53 o 
   8   4   8     1043.51     1061.83     38.76 o 
   9   4   8      181.07      186.39     14.90 o 
  10   4   8      125.98      123.84     16.56 o 
  11   4   8      116.92      103.30     21.81 o 
 -11   5   8       21.96       19.46     12.63 o 
 -10   5   8      106.70       83.28     17.37 o 
  -9   5   8       40.90       47.22     13.50 o 
  -8   5   8      280.50      243.96     17.25 o 
  -7   5   8      102.36       93.20     10.95 o 
  -6   5   8      390.35      337.29     16.75 o 
  -5   5   8     1453.66     1426.33     23.23 o 
  -4   5   8     2936.82     2952.68     30.26 o 
  -3   5   8      294.06      230.37      8.73 o 
  -2   5   8     7737.51     7701.69     59.47 o 
  -1   5   8     4816.99     4625.11     53.66 o 
   0   5   8     7288.86     7619.00     58.40 o 
   1   5   8     7974.77     8085.77     61.30 o 
   2   5   8        7.25       16.29      4.67 o 
   3   5   8     3382.05     3357.23     31.90 o 
   4   5   8      781.60      844.42     14.32 o 
   5   5   8      536.26      639.58     13.93 o 
   6   5   8      634.35      641.24     18.35 o 
   7   5   8      279.93      309.03     14.48 o 
   8   5   8      718.69      720.52     20.92 o 
   9   5   8       70.99       76.41     11.88 o 
  10   5   8      382.04      414.28     23.07 o 
  11   5   8       62.55       91.46     18.09 o 
 -11   6   8       17.06       -2.71     18.25 o 
 -10   6   8       35.74       22.45     10.40 o 
  -9   6   8       31.18       53.10     12.92 o 
  -8   6   8       67.13       75.70     12.39 o 
  -7   6   8      115.26      142.31     12.29 o 
  -6   6   8      147.89      139.51     12.17 o 
  -5   6   8      272.92      259.16     11.59 o 
  -4   6   8     1365.97     1265.96     19.33 o 
  -3   6   8       31.02       40.73      6.44 o 
  -2   6   8      660.38      622.79     13.30 o 
  -1   6   8      991.09      889.30     18.17 o 
   0   6   8     1539.25     1356.10     18.91 o 
   1   6   8     3802.11     3867.47     36.06 o 
   2   6   8     2613.54     2577.93     27.73 o 
   3   6   8     3349.85     3655.72     34.94 o 
   4   6   8      474.26      499.56     11.85 o 
   5   6   8     2328.36     2579.98     32.09 o 
   6   6   8      394.27      414.30     16.84 o 
   7   6   8      329.41      345.06     15.36 o 
   8   6   8        7.56        7.76      8.88 o 
   9   6   8       82.49       53.42     10.83 o 
  10   6   8       21.84       48.73     12.28 o 
 -10   7   8        2.38        4.71     10.54 o 
  -9   7   8      262.54      259.00     17.02 o 
  -8   7   8       43.79       57.37      9.53 o 
  -7   7   8      103.04      122.26     11.92 o 
  -6   7   8       50.39       46.65      9.58 o 
  -5   7   8      705.34      766.14     20.85 o 
  -4   7   8      137.96      160.38      9.56 o 
  -3   7   8     2193.39     2089.95     25.76 o 
  -2   7   8     2065.83     2261.42     26.74 o 
  -1   7   8       33.13       65.53      7.42 o 
   0   7   8       17.31       25.28      5.87 o 
   1   7   8      643.96      628.41     13.78 o 
   2   7   8     3814.97     3777.68     44.10 o 
   3   7   8      186.50      166.89     11.63 o 
   4   7   8     8257.10     8448.82     67.35 o 
   5   7   8      356.90      350.30     12.52 o 
   6   7   8     2959.18     2839.93     40.73 o 
   7   7   8      404.63      391.26     18.41 o 
   8   7   8       36.04       30.67      9.91 o 
   9   7   8       52.78       36.43     12.24 o 
  10   7   8       66.62       95.19     14.51 o 
 -10   8   8       36.57       26.15     12.30 o 
  -9   8   8        8.84        3.20     10.43 o 
  -8   8   8      360.31      360.74     18.69 o 
  -7   8   8        0.57        4.10      7.05 o 
  -6   8   8      287.60      305.65     15.10 o 
  -5   8   8     1102.73     1110.64     26.94 o 
  -4   8   8     1306.54     1297.03     23.16 o 
  -3   8   8     1005.91      974.81     18.32 o 
  -2   8   8      121.58      131.75      9.19 o 
  -1   8   8      796.09      858.85     16.95 o 
   0   8   8     1252.25     1331.56     20.43 o 
   1   8   8       26.84       31.66      6.67 o 
   2   8   8      916.72      921.67     17.16 o 
   3   8   8       70.85      105.77      8.39 o 
   4   8   8       40.73       65.64      8.84 o 
   5   8   8       69.34       83.25     10.83 o 
   6   8   8      149.96      181.29     14.58 o 
   7   8   8       19.06       23.23     10.20 o 
   8   8   8       14.43       17.42      9.25 o 
   9   8   8       69.61       92.33     14.03 o 
  10   8   8        1.79        7.18     13.30 o 
 -10   9   8       33.92       10.93     11.80 o 
  -9   9   8        5.66       17.40     11.79 o 
  -8   9   8        9.80        0.12      9.24 o 
  -7   9   8       90.27      115.27     13.81 o 
  -6   9   8        7.62        7.83      9.02 o 
  -5   9   8     1754.63     1864.86     39.05 o 
  -4   9   8      828.24      881.45     19.39 o 
  -3   9   8     1857.70     1781.25     25.41 o 
  -2   9   8      816.87      781.64     17.71 o 
  -1   9   8     1086.23      975.93     18.68 o 
   0   9   8     1448.47     1402.43     21.89 o 
   1   9   8      559.74      521.52     15.01 o 
   2   9   8       64.49       71.91      8.77 o 
   3   9   8      170.89      138.11     10.02 o 
   4   9   8     1116.23      981.32     22.67 o 
   5   9   8        0.36       10.20      7.67 o 
   6   9   8     1083.44     1032.66     30.79 o 
   7   9   8        1.73        5.11      9.97 o 
   8   9   8       49.70       39.79     11.50 o 
   9   9   8       17.32       35.70     12.61 o 
  10   9   8        4.19        8.28     14.01 o 
  -9  10   8      190.81      223.57     20.78 o 
  -8  10   8        0.03        7.10     10.68 o 
  -7  10   8      813.09      776.86     32.81 o 
  -6  10   8        7.41       28.27     10.16 o 
  -5  10   8       62.43       52.12     11.20 o 
  -4  10   8       70.99       53.87     10.74 o 
  -3  10   8        1.14        9.28      7.16 o 
  -2  10   8      728.11      782.62     18.99 o 
  -1  10   8      387.22      343.97     14.90 o 
   0  10   8     1521.30     1615.96     29.96 o 
   1  10   8        8.60       10.55      7.71 o 
   2  10   8      998.92      986.34     20.92 o 
   3  10   8      265.51      285.29     13.86 o 
   4  10   8        4.49       20.15      7.76 o 
   5  10   8        1.81       -8.70      8.70 o 
   6  10   8      896.04      933.02     33.82 o 
   7  10   8       74.80       91.68     13.49 o 
   8  10   8      473.19      501.90     22.59 o 
   9  10   8      151.59      203.32     21.65 o 
  -9  11   8       37.45       38.88     13.88 o 
  -8  11   8        5.81        6.78     16.18 o 
  -7  11   8       26.64       27.78     13.61 o 
  -6  11   8      116.97      128.88     17.59 o 
  -5  11   8       27.09       13.17     10.06 o 
  -4  11   8      385.76      329.33     18.47 o 
  -3  11   8       37.34       30.83      8.12 o 
  -2  11   8        0.37        8.42      8.43 o 
  -1  11   8        6.90        0.38      9.00 o 
   0  11   8        7.32       -7.03      9.57 o 
   1  11   8        6.53       19.83      8.54 o 
   2  11   8       33.31       30.50      8.05 o 
   3  11   8       79.81       55.08     10.12 o 
   4  11   8       70.49       41.67      8.93 o 
   5  11   8        1.31       -5.59      8.30 o 
   6  11   8       36.84       40.02     10.89 o 
   7  11   8       75.01       53.99     12.19 o 
   8  11   8       25.15       25.58     15.41 o 
   9  11   8       27.06       42.42     12.89 o 
  -8  12   8        0.20       13.72     10.45 o 
  -7  12   8      174.23      186.81     22.06 o 
  -6  12   8        0.61        3.37     11.88 o 
  -5  12   8        0.23        5.01     11.39 o 
  -4  12   8       38.87       41.11     17.31 o 
  -3  12   8      271.33      375.06     19.98 o 
  -2  12   8      203.17      282.07     21.44 o 
  -1  12   8      854.81      771.92     22.63 o 
   0  12   8      691.42      744.56     22.08 o 
   1  12   8      193.69      162.55     13.92 o 
   2  12   8      917.84      863.65     24.83 o 
   3  12   8        5.03        7.66      7.40 o 
   4  12   8      111.30      113.58     11.07 o 
   5  12   8        2.73        4.67      9.52 o 
   6  12   8       63.73       81.94     12.74 o 
   7  12   8       44.47       58.35     12.15 o 
   8  12   8       64.06       60.57     12.85 o 
  -8  13   8        3.60       18.96     10.84 o 
  -7  13   8       30.75       29.37     18.95 o 
  -6  13   8       88.89      127.32     17.43 o 
  -5  13   8       80.19       84.45     16.70 o 
  -4  13   8      133.82      137.10     18.23 o 
  -3  13   8      161.11      179.33     18.12 o 
  -2  13   8        0.24        2.57      9.28 o 
  -1  13   8        3.25       12.34      9.22 o 
   0  13   8      113.93      108.81     12.57 o 
   1  13   8       21.82       23.41      9.72 o 
   2  13   8      337.35      368.04     19.44 o 
   3  13   8       23.30       20.16     10.75 o 
   4  13   8      277.46      311.40     18.62 o 
   5  13   8       98.75       93.03     16.63 o 
   6  13   8       85.58      104.83     17.18 o 
   7  13   8        0.21       -8.61      8.61 o 
  -7  14   8       10.11       13.48     15.29 o 
  -6  14   8        0.81       -0.88     12.37 o 
  -5  14   8        1.42        0.52     11.80 o 
  -4  14   8      129.83      123.06     17.93 o 
  -3  14   8        6.52       29.95     12.41 o 
  -2  14   8       52.24       28.29     18.78 o 
  -1  14   8       58.17       53.14     11.88 o 
   0  14   8        7.87        6.61      9.00 o 
   1  14   8        3.54        5.81     11.50 o 
   2  14   8       18.75       21.86     10.57 o 
   3  14   8       90.68      104.66     15.55 o 
   4  14   8       15.46        0.91     12.83 o 
   5  14   8       58.12       56.03     16.66 o 
   6  14   8       42.96       30.34     14.24 o 
   7  14   8        1.99       -6.35     18.61 o 
  -6  15   8        7.03       31.56     14.12 o 
  -5  15   8      113.47      134.35     19.60 o 
  -4  15   8       79.60       91.47     16.98 o 
  -3  15   8       93.30       86.10     15.33 o 
  -2  15   8       30.58       51.17     13.07 o 
  -1  15   8        0.08        2.29      9.62 o 
   0  15   8        1.88        8.25     11.21 o 
   1  15   8        1.17       10.06     10.42 o 
   2  15   8      106.16      127.42     15.67 o 
   3  15   8        0.02       13.35     12.18 o 
   4  15   8       57.20       71.06     19.52 o 
   5  15   8       16.47       26.72     14.27 o 
   6  15   8       44.83       50.88     15.84 o 
  -5  16   8        6.14       -6.48     23.41 o 
  -4  16   8       89.91      109.45     17.43 o 
  -3  16   8       13.11       21.70     19.78 o 
  -2  16   8      105.77       92.26     16.72 o 
  -1  16   8       21.45       24.90     14.54 o 
   0  16   8       35.35       41.44     10.70 o 
   1  16   8        1.98       19.65     13.38 o 
   2  16   8        2.44       13.65     15.62 o 
   3  16   8       40.34       55.43     12.42 o 
   4  16   8       19.68        5.35     17.07 o 
   5  16   8       14.07       39.42     15.36 o 
  -3  17   8        1.73       13.06     12.33 o 
  -2  17   8        2.32       -2.73     11.69 o 
  -1  17   8       32.96       55.49     13.03 o 
   0  17   8        7.88      -10.05     16.28 o 
   1  17   8       22.55       36.22     12.41 o 
   2  17   8        4.54        6.37      9.42 o 
   3  17   8       11.76       15.71     14.47 o 
 -11   1   9      152.60      177.83     20.26 o 
 -10   1   9       96.80       86.38     15.67 o 
  -9   1   9      144.12      201.10     20.05 o 
  -8   1   9        9.71       19.64      9.46 o 
  -7   1   9      144.09      134.08     11.48 o 
  -6   1   9     1747.59     1668.16     29.04 o 
  -5   1   9     1240.07     1301.08     20.32 o 
  -4   1   9    10131.66    10127.95     80.86 o 
  -3   1   9      428.69      552.79     12.94 o 
  -2   1   9    17596.15    18456.62    122.85 o 
  -1   1   9      174.09       94.87      5.49 o 
   0   1   9       27.70       18.98      3.76 o 
   1   1   9       56.12       83.66      5.57 o 
   2   1   9     7944.32     8243.93     70.13 o 
   3   1   9      740.68      546.08     11.07 o 
   4   1   9     4090.35     4018.23     34.88 o 
   5   1   9     6722.29     6773.69     54.46 o 
   6   1   9      301.55      253.25     10.42 o 
   7   1   9     2260.62     2402.57     36.28 o 
   8   1   9      144.06      151.51     16.16 o 
   9   1   9        4.84        4.39      9.70 o 
  10   1   9       40.59       21.73     10.36 o 
  11   1   9      173.15      195.48     19.88 o 
 -11   2   9        4.44        5.63     12.69 o 
 -10   2   9      150.37      137.47     18.14 o 
  -9   2   9      167.08      157.99     15.57 o 
  -8   2   9     1063.69      940.60     31.07 o 
  -7   2   9      355.78      337.68     15.19 o 
  -6   2   9     1052.46     1009.04     22.77 o 
  -5   2   9      738.18      736.44     16.11 o 
  -4   2   9      226.99      197.36      9.78 o 
  -3   2   9       13.04       10.92      5.72 o 
  -2   2   9     7049.20     6952.29     53.02 o 
  -1   2   9      925.05      740.02     12.14 o 
   0   2   9    13161.74    14229.58    111.79 o 
   1   2   9     2079.06     1807.49     21.05 o 
   2   2   9     2130.89     2111.31     24.07 o 
   3   2   9     1921.37     1873.59     25.90 o 
   4   2   9      824.77      786.58     12.37 o 
   5   2   9       92.00      103.23      7.77 o 
   6   2   9      386.04      462.89     15.92 o 
   7   2   9      914.28      974.92     25.64 o 
   8   2   9       22.82       36.62     15.06 o 
   9   2   9      721.50      711.24     28.30 o 
  10   2   9       22.92       37.24     12.44 o 
  11   2   9      130.83      117.50     16.46 o 
 -11   3   9        5.68        9.66     13.99 o 
 -10   3   9       27.59       22.37     12.17 o 
  -9   3   9       28.83       38.05     12.73 o 
  -8   3   9      210.35      206.59     16.60 o 
  -7   3   9      389.04      360.21     18.48 o 
  -6   3   9      124.85      116.30      9.44 o 
  -5   3   9      901.47      881.73     17.87 o 
  -4   3   9     1456.97     1433.93     21.87 o 
  -3   3   9      166.55      177.90      9.13 o 
  -2   3   9     2171.32     2097.23     22.56 o 
  -1   3   9     2235.56     2227.84     23.54 o 
   0   3   9      531.03      621.21     14.29 o 
   1   3   9     4836.65     4811.70     39.63 o 
   2   3   9     6118.91     5964.18     51.50 o 
   3   3   9     1581.50     1672.38     21.93 o 
   4   3   9     1359.07     1241.92     16.59 o 
   5   3   9      628.24      486.47     13.00 o 
   6   3   9       70.41       65.81      7.26 o 
   7   3   9      226.35      179.43     14.14 o 
   8   3   9      221.46      219.50     20.63 o 
   9   3   9       16.75       15.07     13.09 o 
  10   3   9      183.80      200.18     19.31 o 
  11   3   9       52.70       56.65     14.25 o 
 -11   4   9       47.77       38.12     12.93 o 
 -10   4   9       38.38       21.13     11.38 o 
  -9   4   9      425.30      446.80     21.76 o 
  -8   4   9      318.51      304.88     18.03 o 
  -7   4   9      451.25      440.75     19.91 o 
  -6   4   9     3249.98     3258.07     47.77 o 
  -5   4   9      330.64      314.42     12.65 o 
  -4   4   9      210.65      222.03     10.43 o 
  -3   4   9       39.24       48.97      6.83 o 
  -2   4   9      933.32      786.83     13.88 o 
  -1   4   9      599.16      633.81     12.31 o 
   0   4   9    10886.13    10904.90     78.29 o 
   1   4   9     4238.31     4139.99     36.45 o 
   2   4   9     1450.19     1565.12     19.51 o 
   3   4   9     5326.63     5256.92     43.56 o 
   4   4   9      117.87      124.69      6.90 o 
   5   4   9        1.92        1.14      4.98 o 
   6   4   9     1181.35     1153.64     29.83 o 
   7   4   9      873.29      933.82     26.02 o 
   8   4   9      234.91      233.51     15.90 o 
   9   4   9     1104.69     1179.41     36.84 o 
  10   4   9       53.28       71.53     13.80 o 
  11   4   9       68.05       78.29     15.02 o 
 -11   5   9       26.53       26.48     17.15 o 
 -10   5   9        8.62       15.97      9.15 o 
  -9   5   9       11.94       25.27     12.11 o 
  -8   5   9      276.79      293.18     18.26 o 
  -7   5   9      255.29      256.04     14.08 o 
  -6   5   9       75.00       88.49     10.71 o 
  -5   5   9      756.73      646.10     16.24 o 
  -4   5   9     1405.02     1459.56     23.42 o 
  -3   5   9      115.63       81.64      6.46 o 
  -2   5   9      205.56      224.13      8.69 o 
  -1   5   9     1256.33     1070.69     19.04 o 
   0   5   9      786.11      836.48     14.66 o 
   1   5   9     2724.31     2612.53     27.78 o 
   2   5   9      863.67      884.37     14.61 o 
   3   5   9     1926.98     1844.10     21.99 o 
   4   5   9      242.98      218.90     11.37 o 
   5   5   9      406.04      464.14     13.26 o 
   6   5   9      221.69      184.87     12.27 o 
   7   5   9       12.85       20.14      7.81 o 
   8   5   9      574.59      549.19     21.88 o 
   9   5   9       21.53       25.67      9.83 o 
  10   5   9      180.28      171.37     18.23 o 
 -11   6   9        7.79       15.75     17.05 o 
 -10   6   9       19.53       18.38     17.03 o 
  -9   6   9      164.74      214.02     21.81 o 
  -8   6   9      139.06      161.01     15.22 o 
  -7   6   9        7.79        5.31      7.49 o 
  -6   6   9      859.84      802.75     21.66 o 
  -5   6   9      560.47      569.64     15.97 o 
  -4   6   9       67.91       66.30      8.46 o 
  -3   6   9     4657.40     4811.35     43.56 o 
  -2   6   9      958.41      968.58     16.50 o 
  -1   6   9     1993.89     1841.92     23.10 o 
   0   6   9     3504.91     3596.36     34.86 o 
   1   6   9      167.71      202.48      9.03 o 
   2   6   9      275.28      225.79      9.88 o 
   3   6   9     2188.22     2198.49     25.60 o 
   4   6   9     2273.34     2162.39     25.76 o 
   5   6   9      383.18      379.11     15.07 o 
   6   6   9     3137.98     3217.59     50.51 o 
   7   6   9        0.31        4.42      7.51 o 
   8   6   9       45.86       61.30     10.82 o 
   9   6   9      104.62      130.57     16.94 o 
  10   6   9       43.95       35.45     17.82 o 
 -10   7   9        0.07      -13.63     15.39 o 
  -9   7   9       58.30       85.18     15.07 o 
  -8   7   9       14.01       12.20      9.06 o 
  -7   7   9       39.18       22.91      8.74 o 
  -6   7   9      356.23      331.52     17.44 o 
  -5   7   9       95.10       86.18     11.12 o 
  -4   7   9     1005.42      970.64     20.24 o 
  -3   7   9       12.51       14.74      6.58 o 
  -2   7   9       58.77       75.45      7.72 o 
  -1   7   9       87.63       65.60      7.32 o 
   0   7   9        4.15        6.27      5.73 o 
   1   7   9      872.02      770.95     15.52 o 
   2   7   9      634.55      677.91     14.74 o 
   3   7   9     1739.30     1789.85     23.83 o 
   4   7   9       10.46       21.26      5.97 o 
   5   7   9      561.22      638.03     18.82 o 
   6   7   9      382.91      412.61     16.69 o 
   7   7   9      355.23      368.76     24.88 o 
   8   7   9       18.34       23.32     13.95 o 
   9   7   9        2.03        5.76     12.37 o 
  10   7   9        6.22       34.76     17.48 o 
 -10   8   9      139.79      138.33     22.68 o 
  -9   8   9       65.15       75.50     16.04 o 
  -8   8   9       62.29       75.94     14.16 o 
  -7   8   9       33.95       40.37      8.84 o 
  -6   8   9      190.20      169.41     13.11 o 
  -5   8   9      174.56      184.45     14.37 o 
  -4   8   9      726.29      579.31     16.84 o 
  -3   8   9     1981.01     1942.03     26.24 o 
  -2   8   9      130.51       95.52      8.91 o 
  -1   8   9     1100.27      974.00     18.23 o 
   0   8   9        1.24        6.25      5.90 o 
   1   8   9       87.54      126.40      9.08 o 
   2   8   9      807.12      902.21     17.51 o 
   3   8   9     1042.33     1057.33     23.56 o 
   4   8   9     1443.92     1513.51     47.96 o 
   5   8   9      204.12      199.38     14.78 o 
   6   8   9     2362.08     2290.71     41.95 o 
   7   8   9        2.08       -8.19      8.19 o 
   8   8   9      314.21      288.30     20.52 o 
   9   8   9       75.53       81.39     13.92 o 
  10   8   9        8.26       29.09     11.48 o 
 -10   9   9       14.76       20.63     13.03 o 
  -9   9   9      156.70      123.06     17.06 o 
  -8   9   9        3.85       -4.00      9.41 o 
  -7   9   9      544.88      562.15     23.10 o 
  -6   9   9        0.42       11.06      9.48 o 
  -5   9   9       63.91       52.84     11.44 o 
  -4   9   9      375.86      406.86     20.17 o 
  -3   9   9      279.51      353.40     14.86 o 
  -2   9   9      146.54      125.88     10.02 o 
  -1   9   9     1928.70     2083.72     27.80 o 
   0   9   9      564.93      699.12     16.29 o 
   1   9   9      763.23      764.02     16.80 o 
   2   9   9      776.83      840.80     19.07 o 
   3   9   9        2.01        7.26      6.32 o 
   4   9   9      633.68      755.11     22.62 o 
   5   9   9       43.66       68.46     11.59 o 
   6   9   9       87.05      117.56     13.75 o 
   7   9   9       85.04       78.46     12.25 o 
   8   9   9      100.74      123.54     16.26 o 
   9   9   9       27.76       45.50     13.20 o 
  -9  10   9        1.67       -5.33     10.65 o 
  -8  10   9        0.11       14.16      9.56 o 
  -7  10   9        6.33       -0.61      9.47 o 
  -6  10   9      148.63      153.69     15.24 o 
  -5  10   9       29.09       45.91     10.96 o 
  -4  10   9      363.57      325.56     17.45 o 
  -3  10   9      535.95      554.52     18.16 o 
  -2  10   9       10.62        8.69      7.62 o 
  -1  10   9     1172.46     1054.65     22.61 o 
   0  10   9        3.55        2.61      8.72 o 
   1  10   9      398.70      397.30     15.38 o 
   2  10   9        2.90        6.12      7.34 o 
   3  10   9      192.55      151.41     11.91 o 
   4  10   9      180.14      153.32     14.62 o 
   5  10   9      319.52      248.79     16.65 o 
   6  10   9      220.92      186.27     16.39 o 
   7  10   9       49.96       41.24     17.00 o 
   8  10   9       59.55       26.86     13.01 o 
   9  10   9       10.90       13.37     11.97 o 
  -9  11   9        5.95       32.65     14.66 o 
  -8  11   9      179.46      231.10     26.77 o 
  -7  11   9      203.95      274.32     19.00 o 
  -6  11   9      233.34      178.80     16.99 o 
  -5  11   9       65.95       52.41     11.77 o 
  -4  11   9        5.27       -0.83      9.21 o 
  -3  11   9        7.09       14.72      8.52 o 
  -2  11   9       42.81       45.70      9.72 o 
  -1  11   9      617.40      684.64     28.73 o 
   0  11   9      604.16      680.24     20.51 o 
   1  11   9     1419.02     1339.50     25.96 o 
   2  11   9      866.09      878.98     20.82 o 
   3  11   9      130.76       97.06     10.98 o 
   4  11   9       75.87       64.35     11.83 o 
   5  11   9        7.93       25.25     10.15 o 
   6  11   9      255.52      254.64     19.20 o 
   7  11   9       65.19       60.90     12.70 o 
   8  11   9      354.03      423.27     25.43 o 
  -8  12   9        0.05       10.84     13.63 o 
  -7  12   9      163.32      184.34     17.67 o 
  -6  12   9       30.35       20.73     12.96 o 
  -5  12   9      314.44      347.57     23.30 o 
  -4  12   9      159.46      154.16     18.57 o 
  -3  12   9      445.56      443.15     33.04 o 
  -2  12   9      105.69      114.64     12.25 o 
  -1  12   9       50.49       71.31     11.19 o 
   0  12   9        1.15        3.01      8.54 o 
   1  12   9       20.88       15.30     10.80 o 
   2  12   9       76.47       52.60     10.35 o 
   3  12   9       19.40       42.74      9.41 o 
   4  12   9        7.24       11.26      9.72 o 
   5  12   9        3.07       -6.64      8.81 o 
   6  12   9        0.67        3.10      9.99 o 
   7  12   9       35.90       24.25     10.29 o 
   8  12   9       29.79       22.27     10.63 o 
  -8  13   9       15.94       20.72     18.55 o 
  -7  13   9       21.43       64.54     22.46 o 
  -6  13   9        0.18       -8.63     19.75 o 
  -5  13   9        1.35        1.50     11.09 o 
  -4  13   9      151.73      202.41     20.08 o 
  -3  13   9       11.72       10.74     12.73 o 
  -2  13   9      210.78      197.68     15.15 o 
  -1  13   9      586.73      563.93     20.68 o 
   0  13   9        6.33       -0.63     12.70 o 
   1  13   9      493.67      446.62     18.28 o 
   2  13   9      123.99      123.09     14.49 o 
   3  13   9      120.39       79.31     12.68 o 
   4  13   9      259.16      251.65     21.53 o 
   5  13   9        1.02       -5.73     12.32 o 
   6  13   9        2.45       -5.48     12.25 o 
   7  13   9        1.67       -8.56      8.56 o 
  -7  14   9       18.24       23.76     15.05 o 
  -6  14   9        5.95        7.39     13.03 o 
  -5  14   9       81.46      117.32     17.33 o 
  -4  14   9        5.19       -2.27     11.64 o 
  -3  14   9      126.69      104.67     16.31 o 
  -2  14   9        8.36        2.50     13.60 o 
  -1  14   9        3.97       12.30      9.00 o 
   0  14   9       19.24        4.68      8.18 o 
   1  14   9       17.98       41.93      9.43 o 
   2  14   9      343.13      341.34     19.27 o 
   3  14   9       38.48       69.85     16.09 o 
   4  14   9      178.40      191.91     21.14 o 
   5  14   9        2.07        1.83     12.15 o 
   6  14   9      131.60      158.72     26.81 o 
  -6  15   9        4.96       14.93     27.97 o 
  -5  15   9        9.34        6.33     14.71 o 
  -4  15   9       42.97       65.83     21.80 o 
  -3  15   9       41.15       40.68     13.48 o 
  -2  15   9       45.60       71.45     27.31 o 
  -1  15   9       47.91       53.18     11.28 o 
   0  15   9       61.98       53.90     10.89 o 
   1  15   9        2.63        7.55     13.79 o 
   2  15   9       17.86        3.34      9.19 o 
   3  15   9       72.89       81.73     16.70 o 
   4  15   9       51.91       75.39     19.65 o 
   5  15   9       33.85       44.42     14.91 o 
   6  15   9        5.61        3.15     12.75 o 
  -5  16   9       44.06       71.63     20.27 o 
  -4  16   9        0.12       15.52     13.01 o 
  -3  16   9       80.59      101.11     17.59 o 
  -2  16   9       23.65       33.24     22.72 o 
  -1  16   9        2.28       24.71     15.67 o 
   0  16   9       92.10      100.44     12.57 o 
   1  16   9        0.09        3.61     11.70 o 
   2  16   9       14.18       37.56     10.81 o 
   3  16   9       34.12       27.90     14.44 o 
   4  16   9        0.21        8.40     13.04 o 
  -3  17   9       20.99       24.23     12.61 o 
  -2  17   9       70.29       49.86     19.89 o 
  -1  17   9        0.27       -2.58     11.13 o 
   0  17   9       26.10       32.35     11.99 o 
   1  17   9        0.12       14.19     10.70 o 
   2  17   9       12.93       15.50     13.92 o 
   3  17   9        1.41       24.23     16.30 o 
 -11   0  10      350.76      421.30     38.03 o 
 -10   0  10        0.31      -14.43     14.43 o 
  -9   0  10      590.59      651.26     74.64 o 
  -8   0  10      343.70      316.33     21.86 o 
  -7   0  10        4.27        6.87     11.50 o 
  -6   0  10       49.90       24.82     17.89 o 
  -5   0  10     2956.34     2865.20    105.79 o 
  -4   0  10     2093.13     1896.65     41.14 o 
  -3   0  10     4363.14     4333.08     52.09 o 
  -2   0  10    11506.29    12207.69    121.28 o 
  -1   0  10     4375.16     4206.09     50.53 o 
   0   0  10     4590.81     4283.78     62.81 o 
   1   0  10       11.64        9.51      6.80 o 
   2   0  10     6929.26     7111.81     92.96 o 
   3   0  10       18.29       46.55      9.81 o 
   4   0  10    12191.88    12556.35    125.15 o 
   5   0  10     3232.92     3260.16     57.76 o 
   6   0  10     3813.46     3633.44     96.83 o 
   7   0  10     3121.22     3003.29     59.64 o 
   8   0  10      345.91      308.97     27.07 o 
   9   0  10      301.20      304.71     27.71 o 
  10   0  10      224.16      226.48     29.19 o 
  11   0  10        9.50        7.43     15.16 o 
 -11   1  10        0.49        3.75     11.47 o 
 -10   1  10      147.97      168.66     19.38 o 
  -9   1  10        0.59       -9.70      9.70 o 
  -8   1  10      173.33      148.45     14.86 o 
  -7   1  10      145.97      158.54     12.78 o 
  -6   1  10     2186.18     2064.46     33.32 o 
  -5   1  10        2.29       -5.79      7.31 o 
  -4   1  10       31.89       33.53      6.06 o 
  -3   1  10       89.75       83.70      7.81 o 
  -2   1  10        6.05        4.55      4.58 o 
  -1   1  10      792.85      800.97     12.84 o 
   0   1  10     4858.90     4913.32     40.28 o 
   1   1  10     2104.94     2137.56     25.97 o 
   2   1  10     4214.82     4430.24     40.56 o 
   3   1  10      132.70      159.28      6.91 o 
   4   1  10      972.22      924.82     15.93 o 
   5   1  10       36.33       53.96     13.54 o 
   6   1  10      378.12      349.86     14.32 o 
   7   1  10       14.64       22.61      9.21 o 
   8   1  10       12.64       12.25     10.65 o 
   9   1  10       65.21       92.64     14.45 o 
  10   1  10        4.82       30.40     11.06 o 
  11   1  10        4.41       -7.69      9.95 o 
 -11   2  10        8.81        6.39     11.37 o 
 -10   2  10       41.57       40.24     13.00 o 
  -9   2  10       10.15        7.86     10.26 o 
  -8   2  10       91.96      121.65     17.98 o 
  -7   2  10       90.50       46.05      9.78 o 
  -6   2  10       97.17      105.30     16.23 o 
  -5   2  10     2644.29     2565.76     31.67 o 
  -4   2  10     1877.78     1793.15     24.95 o 
  -3   2  10     2357.60     2234.52     27.86 o 
  -2   2  10     8688.33     8667.29     64.52 o 
  -1   2  10      196.76      158.73      6.99 o 
   0   2  10     5478.50     5417.92     47.90 o 
   1   2  10      724.01      720.68     12.40 o 
   2   2  10       17.69        9.72      4.68 o 
   3   2  10      890.40      851.03     15.07 o 
   4   2  10     5295.67     5636.99     51.41 o 
   5   2  10       10.93       17.74      5.48 o 
   6   2  10     1554.53     1658.46     48.75 o 
   7   2  10      690.91      689.86     34.81 o 
   8   2  10        1.91       -0.37     10.16 o 
   9   2  10      113.74      124.46     17.35 o 
  10   2  10       80.56       77.95     14.00 o 
  11   2  10        7.25       33.96     12.07 o 
 -11   3  10       25.49        4.01     12.13 o 
 -10   3  10       60.17       68.30     14.19 o 
  -9   3  10      854.24      860.83     31.79 o 
  -8   3  10       45.59       61.38     12.07 o 
  -7   3  10     1578.55     1690.01     36.25 o 
  -6   3  10      104.31       85.13     10.28 o 
  -5   3  10     5304.49     5293.36     52.20 o 
  -4   3  10       11.66       -2.78      5.99 o 
  -3   3  10      180.05      114.34      8.75 o 
  -2   3  10     1113.10     1047.18     20.10 o 
  -1   3  10      125.06      121.03      6.70 o 
   0   3  10     3495.39     3607.93     33.05 o 
   1   3  10      338.19      353.08      8.91 o 
   2   3  10     5705.56     5939.31     53.96 o 
   3   3  10       71.59       86.09      7.55 o 
   4   3  10      353.25      392.85     11.62 o 
   5   3  10        2.29       -2.13      5.17 o 
   6   3  10     2172.09     2113.37     32.87 o 
   7   3  10      349.94      367.09     28.63 o 
   8   3  10      661.83      662.54     22.88 o 
   9   3  10      785.72      797.93     30.02 o 
  10   3  10      142.76      139.84     17.61 o 
  11   3  10      389.01      392.20     28.80 o 
 -11   4  10        0.16       15.21     12.54 o 
 -10   4  10       60.23       44.33     13.04 o 
  -9   4  10       70.95       46.80     12.61 o 
  -8   4  10      512.84      483.71     21.71 o 
  -7   4  10        2.64       -4.58     11.19 o 
  -6   4  10      821.95      783.02     23.15 o 
  -5   4  10      295.69      266.04     12.47 o 
  -4   4  10     2871.40     2884.31     34.70 o 
  -3   4  10      329.33      328.72     11.89 o 
  -2   4  10       44.32       58.08      7.80 o 
  -1   4  10        5.73       26.06      5.18 o 
   0   4  10        2.01       10.71      4.57 o 
   1   4  10     1623.83     1351.37     18.08 o 
   2   4  10       44.63       52.94      6.13 o 
   3   4  10      954.53      874.97     13.44 o 
   4   4  10       53.15       44.84      6.63 o 
   5   4  10      186.84      183.72     12.29 o 
   6   4  10      256.16      215.77     14.74 o 
   7   4  10      298.28      265.71     15.76 o 
   8   4  10       60.06       64.39     11.34 o 
   9   4  10      198.70      209.10     16.80 o 
  10   4  10      249.24      273.20     20.64 o 
 -11   5  10        2.60        9.78     10.80 o 
 -10   5  10        4.14        6.01      9.43 o 
  -9   5  10       80.39       50.14     15.35 o 
  -8   5  10       61.51       54.14     12.91 o 
  -7   5  10      344.74      303.08     17.36 o 
  -6   5  10      813.87      790.40     21.46 o 
  -5   5  10       10.99        8.91      7.06 o 
  -4   5  10      374.47      399.27     13.75 o 
  -3   5  10     2196.72     2114.10     27.24 o 
  -2   5  10        5.54        3.20      4.44 o 
  -1   5  10     4999.58     4831.66     42.69 o 
   0   5  10     5219.95     5439.15     50.76 o 
   1   5  10      839.90      772.71     14.46 o 
   2   5  10     6029.34     6088.50     52.95 o 
   3   5  10      938.04     1033.64     16.01 o 
   4   5  10     1974.40     1959.36     27.00 o 
   5   5  10      146.49      166.18      9.90 o 
   6   5  10      145.23      171.68     11.73 o 
   7   5  10        9.88        8.16      8.85 o 
   8   5  10      468.93      458.66     27.06 o 
   9   5  10      177.47      225.84     16.27 o 
  10   5  10        0.09       -2.83     14.55 o 
 -10   6  10        3.15        2.37      9.65 o 
  -9   6  10       70.96       81.37     13.09 o 
  -8   6  10       74.60       75.49     12.30 o 
  -7   6  10       70.00       84.25     12.27 o 
  -6   6  10      547.28      554.51     25.32 o 
  -5   6  10        0.65       -0.44      7.16 o 
  -4   6  10      428.58      437.50     14.88 o 
  -3   6  10      592.26      592.89     13.62 o 
  -2   6  10      190.37      183.39      9.08 o 
  -1   6  10      154.57      120.66      8.24 o 
   0   6  10      452.07      412.59     14.08 o 
   1   6  10     2265.75     2005.79     24.90 o 
   2   6  10      909.35      963.96     16.65 o 
   3   6  10     2951.20     2702.65     42.43 o 
   4   6  10     1707.39     1871.99     27.08 o 
   5   6  10      808.08      757.56     19.82 o 
   6   6  10      106.74      136.07     12.68 o 
   7   6  10      264.91      279.59     17.08 o 
   8   6  10      139.36      151.39     16.44 o 
   9   6  10        0.16       -9.19      9.19 o 
  10   6  10       20.81        3.88     14.88 o 
 -10   7  10      217.66      244.67     33.80 o 
  -9   7  10       52.74       64.34     11.90 o 
  -8   7  10      214.02      216.19     16.68 o 
  -7   7  10       80.23       96.41     11.01 o 
  -6   7  10      172.18      226.57     14.50 o 
  -5   7  10       72.85       63.59      8.97 o 
  -4   7  10     1766.89     1723.42     27.68 o 
  -3   7  10     1003.94     1068.32     21.64 o 
  -2   7  10     1320.55     1236.50     20.15 o 
  -1   7  10     1403.70     1367.80     21.04 o 
   0   7  10       59.72       52.87      7.05 o 
   1   7  10       40.55       36.56      6.86 o 
   2   7  10      142.18      173.13      9.63 o 
   3   7  10     2904.12     3043.78     33.06 o 
   4   7  10      103.42      142.80     10.17 o 
   5   7  10     1970.57     1891.86     32.29 o 
   6   7  10     2164.96     2223.96     39.24 o 
   7   7  10      315.19      310.61     20.35 o 
   8   7  10      732.65      738.47     29.76 o 
   9   7  10       17.15       17.54     11.22 o 
  10   7  10       43.22       48.01     11.32 o 
 -10   8  10        2.60      -11.26     13.52 o 
  -9   8  10        5.52      -15.01     18.12 o 
  -8   8  10        2.43        5.12     10.47 o 
  -7   8  10      283.94      275.84     14.90 o 
  -6   8  10        0.12       -3.23      7.19 o 
  -5   8  10      382.01      384.45     16.86 o 
  -4   8  10      780.92      787.61     23.35 o 
  -3   8  10        3.20        5.06      7.20 o 
  -2   8  10     1188.24     1206.31     21.24 o 
  -1   8  10      321.95      341.48     13.45 o 
   0   8  10      119.76      127.27      9.28 o 
   1   8  10     2207.94     2324.48     28.84 o 
   2   8  10       35.10       49.46      7.62 o 
   3   8  10       69.21       99.68      8.55 o 
   4   8  10      299.00      401.05     25.45 o 
   5   8  10       19.41        4.44      9.78 o 
   6   8  10       11.57       14.86      9.67 o 
   7   8  10      149.33      190.81     18.79 o 
   8   8  10       11.20       -3.02     10.89 o 
   9   8  10        1.08       -9.65      9.65 o 
  10   8  10       19.30       26.55     27.82 o 
  -9   9  10       60.91       58.63     14.08 o 
  -8   9  10       20.12       22.87     12.30 o 
  -7   9  10       50.05       43.95     11.51 o 
  -6   9  10      104.23      104.13     13.31 o 
  -5   9  10      181.34      192.08     16.04 o 
  -4   9  10      524.36      555.87     16.77 o 
  -3   9  10     1021.76     1079.67     22.53 o 
  -2   9  10      826.31      714.02     17.91 o 
  -1   9  10     1169.46     1100.03     20.56 o 
   0   9  10       37.40       38.74      8.07 o 
   1   9  10      864.79      833.16     17.81 o 
   2   9  10      329.65      244.38     15.18 o 
   3   9  10      106.83       91.72      9.05 o 
   4   9  10        3.67        7.66     10.84 o 
   5   9  10      454.25      374.44     19.86 o 
   6   9  10       54.05       42.02     10.58 o 
   7   9  10      308.02      275.95     17.37 o 
   8   9  10       63.23       69.65     16.95 o 
   9   9  10       21.46        6.53     22.13 o 
  -9  10  10        9.37       17.04     13.29 o 
  -8  10  10      238.13      280.92     21.35 o 
  -7  10  10       59.52       72.32     15.59 o 
  -6  10  10      496.67      494.55     22.37 o 
  -5  10  10       96.17      111.32     13.62 o 
  -4  10  10      235.08      201.86     16.45 o 
  -3  10  10        0.49        7.87      7.26 o 
  -2  10  10       33.27       39.33      8.19 o 
  -1  10  10      715.53      794.81     22.84 o 
   0  10  10        1.35       -7.81      7.81 o 
   1  10  10     1210.65     1291.59     24.73 o 
   2  10  10       30.67       37.41      8.43 o 
   3  10  10      605.58      562.30     18.25 o 
   4  10  10      328.97      319.20     17.60 o 
   5  10  10        2.02        2.48      9.35 o 
   6  10  10       54.24       72.89     12.68 o 
   7  10  10      169.79      225.14     17.36 o 
   8  10  10      110.17      129.84     21.58 o 
   9  10  10       66.87       88.94     15.22 o 
  -9  11  10        0.53       -8.65     10.88 o 
  -8  11  10        7.50       32.30     13.42 o 
  -7  11  10       45.12       69.19     13.57 o 
  -6  11  10        0.10        2.91     11.65 o 
  -5  11  10      242.68      249.49     17.44 o 
  -4  11  10      161.51      142.27     14.78 o 
  -3  11  10      315.11      292.16     19.47 o 
  -2  11  10      168.38      143.38     12.72 o 
  -1  11  10        3.67       11.09      8.58 o 
   0  11  10       35.35       19.02      9.28 o 
   1  11  10        0.26       11.51      8.67 o 
   2  11  10       14.51        0.08      8.07 o 
   3  11  10       79.79       90.21     12.98 o 
   4  11  10        0.40       -0.98      9.14 o 
   5  11  10       41.10       16.15     10.61 o 
   6  11  10       46.11       59.46     12.40 o 
   7  11  10        1.55       -6.35      9.41 o 
   8  11  10       54.14       59.99     19.12 o 
  -8  12  10       65.65       93.72     16.47 o 
  -7  12  10        9.37       40.76     12.43 o 
  -6  12  10      138.51      117.11     20.20 o 
  -5  12  10       37.15       67.14     15.09 o 
  -4  12  10       12.18       34.06     12.91 o 
  -3  12  10        2.37       -4.21     10.67 o 
  -2  12  10      154.00      162.10     14.87 o 
  -1  12  10      121.56      162.55     13.98 o 
   0  12  10      302.75      284.18     15.88 o 
   1  12  10      862.35      900.99     24.24 o 
   2  12  10        0.26        6.72      7.88 o 
   3  12  10      322.56      330.91     18.90 o 
   4  12  10       90.55       95.17     13.48 o 
   5  12  10      119.09      101.30     13.53 o 
   6  12  10        0.03       -9.10      9.10 o 
   7  12  10       25.23       27.01     10.47 o 
   8  12  10       18.55      -10.78     10.78 o 
  -7  13  10       21.25       59.13     18.12 o 
  -6  13  10       26.41       21.89     16.69 o 
  -5  13  10       57.81       62.67     17.07 o 
  -4  13  10        3.75      -10.85     10.85 o 
  -3  13  10      167.85      189.42     19.77 o 
  -2  13  10        6.43       -0.45      9.35 o 
  -1  13  10        0.82        4.11      8.70 o 
   0  13  10        4.48       -8.01      8.01 o 
   1  13  10       69.56       85.76     11.44 o 
   2  13  10      144.73      135.59     23.49 o 
   3  13  10      263.28      310.38     21.99 o 
   4  13  10       98.01      123.57     17.65 o 
   5  13  10       91.57      119.38     17.57 o 
   6  13  10       88.77      106.66     13.71 o 
   7  13  10        7.23        9.53      9.71 o 
  -7  14  10       15.63       -2.09     16.28 o 
  -6  14  10       33.55       35.67     13.86 o 
  -5  14  10        0.59        3.29     11.76 o 
  -4  14  10        0.06       21.05     12.96 o 
  -3  14  10       76.41       84.35     15.40 o 
  -2  14  10       79.96       72.83     15.15 o 
  -1  14  10        0.42        1.43      8.36 o 
   0  14  10       44.72       38.13      9.93 o 
   1  14  10       12.92       14.36      8.34 o 
   2  14  10        3.35       11.49      8.93 o 
   3  14  10       12.98      -11.90     11.90 o 
   4  14  10      113.42      109.02     17.99 o 
   5  14  10        2.82       23.31     18.85 o 
   6  14  10       23.23        3.07     12.32 o 
  -6  15  10       51.18       70.95     22.02 o 
  -5  15  10       45.52       69.50     16.01 o 
  -4  15  10       33.41       18.97     20.74 o 
  -3  15  10      167.23      197.32     21.60 o 
  -2  15  10       12.10        1.71     17.14 o 
  -1  15  10       51.09       59.87     11.25 o 
   0  15  10       25.69       30.29      9.55 o 
   1  15  10        1.40       -1.31      9.02 o 
   2  15  10        0.35       -1.79     13.15 o 
   3  15  10       65.67       75.14     19.58 o 
   4  15  10        3.79      -11.41     11.41 o 
   5  15  10       37.32       69.38     16.70 o 
  -4  16  10       31.92       21.94     13.49 o 
  -3  16  10       54.15       39.41     25.21 o 
  -2  16  10       18.52        8.21     12.11 o 
  -1  16  10       64.11       48.98     13.79 o 
   0  16  10       43.64       51.83     10.60 o 
   1  16  10        6.59       43.47     10.80 o 
   2  16  10        3.50        7.55     17.38 o 
   3  16  10       10.29        7.25     16.11 o 
   4  16  10       31.16       37.90     15.18 o 
  -2  17  10        2.34       -6.94     10.33 o 
  -1  17  10        0.08       26.74     11.60 o 
   0  17  10       21.79       58.29     12.49 o 
   1  17  10        0.21       17.96     15.61 o 
   2  17  10       16.16       -2.64     21.00 o 
 -11   1  11       47.57       42.38     13.91 o 
 -10   1  11      156.02      215.12     21.57 o 
  -9   1  11      326.88      318.03     22.48 o 
  -8   1  11      126.87      119.94     14.31 o 
  -7   1  11      134.73      169.94     13.40 o 
  -6   1  11        0.74        9.08      8.19 o 
  -5   1  11     1400.99     1269.96     25.39 o 
  -4   1  11      140.37      184.27      9.18 o 
  -3   1  11     4331.74     4205.70     42.23 o 
  -2   1  11     2261.30     2064.23     22.92 o 
  -1   1  11     7602.52     8125.46     61.56 o 
   0   1  11     3178.49     2929.24     28.35 o 
   1   1  11      141.81      157.50      8.32 o 
   2   1  11        0.02        0.77      4.56 o 
   3   1  11      856.90      761.22     13.15 o 
   4   1  11     3634.98     3758.19     44.48 o 
   5   1  11      768.48      725.55     18.68 o 
   6   1  11     4247.79     4418.45     53.04 o 
   7   1  11       36.42       48.35     10.06 o 
   8   1  11      852.65      808.98     29.06 o 
   9   1  11      229.78      258.98     19.48 o 
  10   1  11       16.46       34.63     12.02 o 
  11   1  11       34.72       13.69     11.46 o 
 -11   2  11        1.74       19.85     16.83 o 
 -10   2  11        1.68       -3.07     17.74 o 
  -9   2  11      319.28      307.41     19.08 o 
  -8   2  11       36.45       22.48     10.89 o 
  -7   2  11      702.46      692.03     20.97 o 
  -6   2  11      163.43      145.24     12.39 o 
  -5   2  11     1010.44     1037.71     28.52 o 
  -4   2  11       85.78       76.76      8.19 o 
  -3   2  11       37.92       48.01      7.56 o 
  -2   2  11      178.55      132.48      6.86 o 
  -1   2  11     1445.30     1371.39     18.25 o 
   0   2  11     3431.06     3112.96     29.98 o 
   1   2  11     3189.49     3300.54     30.29 o 
   2   2  11     4396.16     4201.19     40.53 o 
   3   2  11      531.57      482.71     11.84 o 
   4   2  11     2309.98     2415.06     29.11 o 
   5   2  11      564.54      459.40     15.53 o 
   6   2  11        0.09        3.09      6.94 o 
   7   2  11       45.18       20.94      8.93 o 
   8   2  11      591.76      576.71     21.96 o 
   9   2  11       68.24       99.87     15.08 o 
  10   2  11      148.83      177.37     18.71 o 
 -11   3  11        0.58       14.92     13.03 o 
 -10   3  11       11.61       20.50     16.64 o 
  -9   3  11       16.78        8.92     10.16 o 
  -8   3  11      110.72      131.48     14.78 o 
  -7   3  11      282.62      291.07     18.08 o 
  -6   3  11       75.79       77.31     10.37 o 
  -5   3  11       27.33       22.57      7.76 o 
  -4   3  11       19.25       22.84      7.29 o 
  -3   3  11      357.12      327.00     12.37 o 
  -2   3  11     1558.67     1560.44     22.86 o 
  -1   3  11      982.75      939.17     15.29 o 
   0   3  11     1152.54     1060.73     15.82 o 
   1   3  11      379.12      330.34      9.41 o 
   2   3  11      401.06      340.62     10.87 o 
   3   3  11     3430.28     3229.19     34.84 o 
   4   3  11       59.62       61.22      7.02 o 
   5   3  11     1142.53     1022.27     22.12 o 
   6   3  11      201.55      177.21     12.64 o 
   7   3  11      160.89      157.41     14.04 o 
   8   3  11       80.93       86.96     12.32 o 
   9   3  11      119.15      134.47     17.09 o 
  10   3  11       38.21       64.12     14.48 o 
 -11   4  11        0.51       13.11     10.88 o 
 -10   4  11        1.71       29.18     12.99 o 
  -9   4  11       67.62       86.25     13.36 o 
  -8   4  11      137.44      181.50     16.91 o 
  -7   4  11      562.87      597.94     23.28 o 
  -6   4  11      116.12       73.29     10.28 o 
  -5   4  11     1562.59     1639.25     26.48 o 
  -4   4  11      343.87      344.01     15.08 o 
  -3   4  11      408.06      431.46     13.99 o 
  -2   4  11      229.03      208.88      8.24 o 
  -1   4  11     1734.47     1703.59     21.59 o 
   0   4  11     2024.06     1962.92     23.29 o 
   1   4  11     5611.03     5701.17     47.85 o 
   2   4  11     1955.62     1905.37     21.73 o 
   3   4  11      208.21      189.50     12.02 o 
   4   4  11     1145.49     1093.88     21.59 o 
   5   4  11      302.36      337.02     14.06 o 
   6   4  11      222.43      219.43     14.79 o 
   7   4  11       57.70       57.39     10.99 o 
   8   4  11      832.50      902.48     27.69 o 
   9   4  11       32.61       43.68     11.23 o 
  10   4  11      387.64      379.97     23.49 o 
 -10   5  11        1.36       -8.84      9.25 o 
  -9   5  11        1.66        6.68     16.14 o 
  -8   5  11      103.21      100.39     13.65 o 
  -7   5  11      551.79      555.16     22.46 o 
  -6   5  11      338.77      312.03     14.81 o 
  -5   5  11      368.07      357.58     14.30 o 
  -4   5  11     1109.87     1053.21     25.56 o 
  -3   5  11     1081.07     1174.68     22.17 o 
  -2   5  11      837.03      788.62     15.29 o 
  -1   5  11     1407.70     1511.78     21.02 o 
   0   5  11      838.39      773.43     17.18 o 
   1   5  11      587.49      536.40     13.41 o 
   2   5  11      831.84      818.16     18.54 o 
   3   5  11     1207.18     1072.30     19.78 o 
   4   5  11      639.30      722.97     18.05 o 
   5   5  11       19.63       18.94      6.44 o 
   6   5  11       59.44      121.77     13.20 o 
   7   5  11        7.82       -8.95      8.95 o 
   8   5  11        5.36       13.88      9.67 o 
   9   5  11      230.72      234.34     16.58 o 
  10   5  11       28.03       41.00     17.51 o 
 -10   6  11       65.38       69.39     12.84 o 
  -9   6  11        0.12        1.47     10.99 o 
  -8   6  11      155.95      149.03     15.24 o 
  -7   6  11        2.58        5.50      8.78 o 
  -6   6  11       93.21      102.89     11.19 o 
  -5   6  11      482.76      462.35     15.60 o 
  -4   6  11     1160.07     1089.06     22.24 o 
  -3   6  11      225.65      236.16     12.13 o 
  -2   6  11     2739.45     2730.79     30.77 o 
  -1   6  11     1986.85     2081.33     25.92 o 
   0   6  11      341.49      309.00     11.02 o 
   1   6  11     3431.85     3545.43     38.71 o 
   2   6  11      857.70      917.20     16.77 o 
   3   6  11       17.88       14.77      7.38 o 
   4   6  11     1255.33     1198.03     22.06 o 
   5   6  11      469.37      429.36     17.31 o 
   6   6  11       64.99       42.73     11.99 o 
   7   6  11      442.76      402.28     19.44 o 
   8   6  11      118.41      143.20     14.82 o 
   9   6  11        1.23       -3.79     18.13 o 
  10   6  11       64.31       55.59     63.55 o 
 -10   7  11        6.76      -15.49     15.49 o 
  -9   7  11       20.66       54.22     11.26 o 
  -8   7  11        1.59        6.78      8.96 o 
  -7   7  11        9.77       -1.18      8.75 o 
  -6   7  11      105.57      144.49     12.65 o 
  -5   7  11      429.05      420.90     15.26 o 
  -4   7  11        1.29       -5.92      7.12 o 
  -3   7  11      223.91      232.13     12.56 o 
  -2   7  11        3.97        8.88      6.39 o 
  -1   7  11      192.56      205.04     12.15 o 
   0   7  11        9.28       -1.43      5.73 o 
   1   7  11       17.11       23.36      6.52 o 
   2   7  11       73.14       77.37      7.92 o 
   3   7  11       56.59       45.37      8.40 o 
   4   7  11     1388.68     1510.81     25.40 o 
   5   7  11       41.60       46.34      9.56 o 
   6   7  11      145.51      206.48     16.60 o 
   7   7  11       97.23      124.49     16.13 o 
   8   7  11      105.26      113.16     19.46 o 
   9   7  11       16.28       23.72     11.15 o 
  10   7  11        0.10       -9.69      9.69 o 
 -10   8  11       31.21       38.54     13.80 o 
  -9   8  11      155.21      167.84     19.57 o 
  -8   8  11      122.69      138.56     17.12 o 
  -7   8  11       24.86       30.14     19.16 o 
  -6   8  11       41.62       62.98     10.59 o 
  -5   8  11      183.76      189.46     15.39 o 
  -4   8  11      672.05      702.19     18.73 o 
  -3   8  11       96.48       47.56      9.12 o 
  -2   8  11     2318.63     2170.47     28.72 o 
  -1   8  11      111.38      128.34      9.88 o 
   0   8  11      919.46      826.10     20.66 o 
   1   8  11      423.72      363.94     13.06 o 
   2   8  11       67.54       48.95      7.68 o 
   3   8  11        1.55        5.23      7.41 o 
   4   8  11        5.57       -4.74      8.58 o 
   5   8  11      886.33      860.28     25.69 o 
   6   8  11       27.64       26.15      9.95 o 
   7   8  11      634.94      587.21     27.46 o 
   8   8  11       91.33      103.29     15.84 o 
   9   8  11       41.12       46.55     12.87 o 
  -9   9  11        0.31        5.72     11.04 o 
  -8   9  11      114.35      102.62     16.05 o 
  -7   9  11       28.49       21.03     11.67 o 
  -6   9  11      188.65      173.45     21.66 o 
  -5   9  11      199.78      246.38     16.75 o 
  -4   9  11       26.61       26.41      7.86 o 
  -3   9  11      415.79      440.66     16.00 o 
  -2   9  11      422.80      450.55     14.89 o 
  -1   9  11        8.95       22.12      7.51 o 
   0   9  11      540.65      655.10     16.83 o 
   1   9  11      322.24      401.41     14.09 o 
   2   9  11       83.57       81.59      9.53 o 
   3   9  11      549.57      604.38     19.02 o 
   4   9  11      131.85      147.01     14.19 o 
   5   9  11      382.95      384.65     22.69 o 
   6   9  11        8.68        9.02      9.79 o 
   7   9  11      115.00      148.77     17.38 o 
   8   9  11        0.06        0.01     12.99 o 
   9   9  11       38.41       63.06     14.41 o 
  -9  10  11       18.01       27.78     12.80 o 
  -8  10  11       11.57        8.86     12.62 o 
  -7  10  11       10.51       17.08     11.49 o 
  -6  10  11       26.49       36.85     16.43 o 
  -5  10  11        0.84        9.04      9.88 o 
  -4  10  11      373.39      395.64     19.64 o 
  -3  10  11       58.25       63.46      9.66 o 
  -2  10  11     1123.65     1051.72     22.67 o 
  -1  10  11      151.16      151.48     11.80 o 
   0  10  11      577.59      506.12     17.14 o 
   1  10  11      133.17       92.26     10.41 o 
   2  10  11       19.08       27.60      8.25 o 
   3  10  11      115.07       99.23     12.66 o 
   4  10  11       72.16       54.30     11.59 o 
   5  10  11        1.31       -4.74      8.78 o 
   6  10  11       37.04       26.66     10.75 o 
   7  10  11       83.13       58.83     13.64 o 
   8  10  11        1.25        7.59     11.19 o 
  -8  11  11      134.49      181.27     29.05 o 
  -7  11  11       62.83       53.46     14.07 o 
  -6  11  11      465.40      486.08     23.13 o 
  -5  11  11       65.13       70.08     17.74 o 
  -4  11  11      272.44      265.33     17.20 o 
  -3  11  11       84.90       57.62     11.20 o 
  -2  11  11        6.96       19.51      9.60 o 
  -1  11  11      116.18      141.43     12.43 o 
   0  11  11      346.80      401.81     16.86 o 
   1  11  11     1013.87     1131.69     26.87 o 
   2  11  11      136.02      121.30     12.75 o 
   3  11  11      299.46      326.08     18.83 o 
   4  11  11       33.57       39.81     11.14 o 
   5  11  11      110.83      114.69     13.72 o 
   6  11  11        0.27       -4.59      8.98 o 
   7  11  11      114.15      142.81     18.45 o 
   8  11  11        0.45      -11.39     11.39 o 
  -8  12  11        1.96       -9.26     12.34 o 
  -7  12  11       30.37       21.18     15.50 o 
  -6  12  11      116.12      105.86     16.22 o 
  -5  12  11      177.59      201.61     20.95 o 
  -4  12  11       98.74       95.17     24.32 o 
  -3  12  11      300.89      312.82     21.25 o 
  -2  12  11      116.65      135.11     16.51 o 
  -1  12  11      207.68      260.18     19.63 o 
   0  12  11       39.85       37.83      9.96 o 
   1  12  11        8.23       11.07     10.90 o 
   2  12  11        0.03        6.30      9.76 o 
   3  12  11      157.31      129.02     14.79 o 
   4  12  11        8.12        7.95      9.71 o 
   5  12  11       97.96      112.10     17.41 o 
   6  12  11       17.15       12.06     11.93 o 
   7  12  11        5.73        9.05     12.35 o 
  -7  13  11       25.46       50.80     13.86 o 
  -6  13  11       33.14       24.58     16.78 o 
  -5  13  11        0.14       22.92     19.66 o 
  -4  13  11        2.79        7.38     12.12 o 
  -3  13  11       87.09       85.52     15.37 o 
  -2  13  11       96.64      112.05     16.90 o 
  -1  13  11       36.23       29.57      9.43 o 
   0  13  11      202.18      241.74     19.56 o 
   1  13  11       31.59       44.51      9.88 o 
   2  13  11      295.26      245.67     21.05 o 
   3  13  11      159.24      146.64     18.32 o 
   4  13  11       10.21       16.90     12.77 o 
   5  13  11      182.54      163.90     30.85 o 
   6  13  11        7.71        4.28      9.54 o 
   7  13  11        3.47        8.64     17.46 o 
  -6  14  11       10.06       43.09     13.74 o 
  -5  14  11        1.37       -4.71     12.31 o 
  -4  14  11       83.36       77.19     15.67 o 
  -3  14  11       26.02       41.99     13.57 o 
  -2  14  11       78.82      108.04     16.50 o 
  -1  14  11        7.82       -9.25      9.25 o 
   0  14  11       24.96       16.47      8.89 o 
   1  14  11       16.00       22.88      8.09 o 
   2  14  11        0.04       26.31     13.38 o 
   3  14  11      229.34      268.97     22.31 o 
   4  14  11        4.43        0.83     12.63 o 
   5  14  11      143.14      190.24     22.46 o 
   6  14  11       14.28        2.63     12.79 o 
  -5  15  11       14.58       14.15     13.37 o 
  -4  15  11        0.10        4.00     26.22 o 
  -3  15  11       41.56       57.71     16.20 o 
  -2  15  11        8.85       14.90     11.82 o 
  -1  15  11      165.64      169.25     16.94 o 
   0  15  11        2.48       11.53      8.91 o 
   1  15  11       22.88       22.56     12.93 o 
   2  15  11        4.87       -5.81     11.31 o 
   3  15  11        2.95       -1.31     14.73 o 
   4  15  11       44.23       48.29     17.67 o 
   5  15  11        2.94       16.39     13.64 o 
  -4  16  11       38.78       47.66     16.05 o 
  -3  16  11        3.00        3.73     15.22 o 
  -2  16  11       34.15       38.95     13.56 o 
  -1  16  11       38.94       22.97     12.87 o 
   0  16  11       12.15        9.42     10.51 o 
   1  16  11       37.53       44.39     29.45 o 
   2  16  11       15.18       34.89     15.04 o 
   3  16  11        1.63       23.46     19.24 o 
  -1  17  11       41.55       18.75     18.00 o 
   0  17  11        0.13       -6.46     24.62 o 
   1  17  11       22.94       54.23     14.61 o 
 -11   0  12       14.97       43.86     18.47 o 
 -10   0  12      591.85      632.04     44.00 o 
  -9   0  12      107.63      100.63     23.16 o 
  -8   0  12      388.56      460.53     27.53 o 
  -7   0  12      385.58      340.85     23.49 o 
  -6   0  12      834.43      825.60     32.08 o 
  -5   0  12      106.70      115.57     17.18 o 
  -4   0  12      933.23      946.37     42.33 o 
  -3   0  12     2787.62     2799.82     41.15 o 
  -2   0  12      307.26      258.01     19.63 o 
  -1   0  12     3114.32     2996.85     42.22 o 
   0   0  12      379.48      372.81     13.44 o 
   1   0  12     1049.16     1031.67     20.29 o 
   2   0  12       18.76       21.82      9.24 o 
   3   0  12      300.49      225.82     16.92 o 
   4   0  12     1407.16     1349.78     44.77 o 
   5   0  12     3345.21     3131.03     59.21 o 
   6   0  12     2819.68     2870.02     58.11 o 
   7   0  12      196.92      178.88     17.08 o 
   8   0  12     1322.66     1383.39     55.10 o 
   9   0  12       14.62       34.70     17.15 o 
  10   0  12       22.12       11.49     35.49 o 
 -11   1  12       26.58       21.65     12.46 o 
 -10   1  12       47.97       68.38     15.45 o 
  -9   1  12      112.65      141.40     23.38 o 
  -8   1  12       23.89       25.10     10.92 o 
  -7   1  12        5.03       -6.97      8.51 o 
  -6   1  12       21.04       18.76     14.22 o 
  -5   1  12      209.15      191.44     13.47 o 
  -4   1  12       53.61       48.71      9.20 o 
  -3   1  12       13.93       14.82      6.77 o 
  -2   1  12       21.42       14.54      4.69 o 
  -1   1  12     1546.09     1604.63     20.34 o 
   0   1  12      196.02      197.52      7.65 o 
   1   1  12     2971.90     3017.92     33.67 o 
   2   1  12       35.61       38.67      5.07 o 
   3   1  12     2660.14     2751.25     36.56 o 
   4   1  12        9.00        9.83      6.92 o 
   5   1  12      450.77      362.20     14.60 o 
   6   1  12       30.87       42.31      8.60 o 
   7   1  12       42.58       44.88     10.10 o 
   8   1  12        7.82        2.08     11.00 o 
   9   1  12        3.57       -2.42     18.65 o 
  10   1  12       23.93        0.74     10.37 o 
 -11   2  12       22.99       37.77     20.45 o 
 -10   2  12        3.67       -3.20     12.11 o 
  -9   2  12       21.10       34.08     11.29 o 
  -8   2  12       13.15       14.60     10.77 o 
  -7   2  12      254.47      235.53     15.18 o 
  -6   2  12       19.61       15.06      8.73 o 
  -5   2  12     1458.44     1406.92     37.40 o 
  -4   2  12      679.00      669.03     17.14 o 
  -3   2  12     1121.94      936.30     18.96 o 
  -2   2  12      149.00      188.17      8.02 o 
  -1   2  12     6684.15     6870.64     55.20 o 
   0   2  12     1406.49     1459.81     22.24 o 
   1   2  12     1700.15     1767.00     25.89 o 
   2   2  12     3031.64     3008.91     33.01 o 
   3   2  12      297.88      271.36      9.72 o 
   4   2  12      163.47      154.17     11.13 o 
   5   2  12     1082.46      956.98     22.11 o 
   6   2  12      231.34      238.52     13.20 o 
   7   2  12      550.91      497.86     20.36 o 
   8   2  12      426.44      389.63     19.18 o 
   9   2  12        6.87       33.24     11.83 o 
  10   2  12        0.42       -1.23     10.51 o 
 -11   3  12        1.88        0.46     15.09 o 
 -10   3  12       73.31       52.80     14.66 o 
  -9   3  12        1.37        0.47      9.71 o 
  -8   3  12      719.93      705.91     26.02 o 
  -7   3  12      403.48      376.85     16.98 o 
  -6   3  12     1262.99     1244.32     27.22 o 
  -5   3  12     1975.88     1941.06     32.89 o 
  -4   3  12     1610.23     1611.43     25.74 o 
  -3   3  12      957.35      892.27     18.86 o 
  -2   3  12      256.60      185.33      7.84 o 
  -1   3  12      154.56      161.71      8.05 o 
   0   3  12      434.84      362.79      9.91 o 
   1   3  12     2931.05     3238.28     43.36 o 
   2   3  12      260.97      230.24     15.46 o 
   3   3  12     2366.06     2600.09     31.28 o 
   4   3  12     1376.66     1299.20     24.98 o 
   5   3  12       29.38       22.63      8.04 o 
   6   3  12       60.51       48.29      8.51 o 
   7   3  12        2.19        3.39      8.47 o 
   8   3  12      440.46      479.49     20.82 o 
   9   3  12       26.01       41.24     12.61 o 
  10   3  12      446.63      494.42     25.84 o 
 -10   4  12       41.20       29.83     22.43 o 
  -9   4  12       95.08       78.17     13.44 o 
  -8   4  12        1.40        2.18      9.85 o 
  -7   4  12      405.44      379.35     21.07 o 
  -6   4  12        0.98        7.26      8.41 o 
  -5   4  12     1753.64     1649.43     30.09 o 
  -4   4  12     1147.71     1068.02     21.53 o 
  -3   4  12     1017.74      977.64     20.21 o 
  -2   4  12      148.43      118.61      7.23 o 
  -1   4  12       85.61      106.12      9.42 o 
   0   4  12      248.05      213.20      8.66 o 
   1   4  12        3.50       22.80      5.20 o 
   2   4  12      276.47      199.77     10.30 o 
   3   4  12       14.87       11.51      6.52 o 
   4   4  12      297.45      261.70     11.46 o 
   5   4  12      224.30      205.63     12.65 o 
   6   4  12       54.93       41.19     11.08 o 
   7   4  12        2.24       -8.19      8.19 o 
   8   4  12       73.92       67.15     11.83 o 
   9   4  12      216.64      237.59     20.09 o 
  10   4  12       11.33       20.46     11.69 o 
 -10   5  12        3.26       11.17     10.11 o 
  -9   5  12        1.66       -0.70      8.94 o 
  -8   5  12       92.75      104.30     14.17 o 
  -7   5  12       19.74       21.51     10.57 o 
  -6   5  12       65.70       51.22      9.60 o 
  -5   5  12      320.43      321.00     15.74 o 
  -4   5  12       59.73       47.80      8.97 o 
  -3   5  12      177.81      186.52     11.41 o 
  -2   5  12     1582.25     1473.85     26.94 o 
  -1   5  12      952.12      894.53     16.44 o 
   0   5  12      656.04      638.90     13.94 o 
   1   5  12     6432.25     6839.57     74.27 o 
   2   5  12      252.28      250.35     14.80 o 
   3   5  12     2939.97     3019.72     36.28 o 
   4   5  12     1042.44     1165.44     23.12 o 
   5   5  12      664.87      639.31     25.13 o 
   6   5  12      593.79      592.10     22.08 o 
   7   5  12      107.95      108.92     13.24 o 
   8   5  12        8.64       -0.24      9.00 o 
   9   5  12       47.74       46.92     11.27 o 
  10   5  12       70.71       98.68     17.77 o 
 -10   6  12       98.07      124.16     17.85 o 
  -9   6  12       27.30       19.87     10.43 o 
  -8   6  12       42.90       62.01     12.14 o 
  -7   6  12       65.43       83.12     12.76 o 
  -6   6  12       60.41       67.27     11.64 o 
  -5   6  12      451.44      424.02     15.63 o 
  -4   6  12       21.57       28.18      8.64 o 
  -3   6  12      819.24      856.04     19.94 o 
  -2   6  12       59.36       58.59      7.29 o 
  -1   6  12      442.72      513.09     13.68 o 
   0   6  12      425.17      370.27     12.09 o 
   1   6  12      181.83      135.38      9.10 o 
   2   6  12     1905.76     1599.67     25.68 o 
   3   6  12       28.28       13.26      7.52 o 
   4   6  12     2893.93     2761.94     35.67 o 
   5   6  12      181.51      222.85     16.02 o 
   6   6  12     1014.72     1056.70     29.25 o 
   7   6  12        0.25       -3.17     11.60 o 
   8   6  12      144.17      184.15     15.72 o 
   9   6  12        3.12      -11.48     11.48 o 
  10   6  12       29.63       -1.51     19.95 o 
 -10   7  12        1.75       16.85     12.19 o 
  -9   7  12      173.30      210.05     31.30 o 
  -8   7  12      104.47      128.60     14.60 o 
  -7   7  12      168.87      172.87     24.04 o 
  -6   7  12       55.08       74.12     11.67 o 
  -5   7  12       38.32       51.21      8.69 o 
  -4   7  12      103.97      125.85     10.97 o 
  -3   7  12     1084.94      999.84     22.08 o 
  -2   7  12     1209.24     1225.58     23.81 o 
  -1   7  12      397.01      343.67     14.80 o 
   0   7  12      973.07      832.05     17.19 o 
   1   7  12       12.19       24.24      6.54 o 
   2   7  12      125.53      101.26     10.97 o 
   3   7  12       10.35       -2.67      7.12 o 
   4   7  12      588.70      586.27     16.80 o 
   5   7  12      621.49      680.92     32.09 o 
   6   7  12      379.25      340.78     18.64 o 
   7   7  12      348.77      388.06     41.04 o 
   8   7  12        0.84       -3.38     11.00 o 
   9   7  12      203.99      222.57     20.04 o 
  -9   8  12        2.98       -0.51     11.78 o 
  -8   8  12       11.53       29.35     11.72 o 
  -7   8  12       21.47       15.30      8.95 o 
  -6   8  12      154.49      180.89     18.36 o 
  -5   8  12      196.83      178.31     17.24 o 
  -4   8  12       76.11       86.34     10.20 o 
  -3   8  12      355.37      350.25     16.92 o 
  -2   8  12      146.53      110.70     11.05 o 
  -1   8  12      564.91      616.14     16.41 o 
   0   8  12      528.63      591.99     15.87 o 
   1   8  12        1.83       14.70      6.99 o 
   2   8  12      676.48      765.62     22.02 o 
   3   8  12      139.07      178.66     11.78 o 
   4   8  12        1.32       -3.30      8.25 o 
   5   8  12      227.44      300.69     17.44 o 
   6   8  12        0.64       10.08     12.03 o 
   7   8  12       10.35       14.94     12.09 o 
   8   8  12       22.42       26.27     13.18 o 
   9   8  12        3.02        3.12     10.08 o 
  -9   9  12       70.49       81.33     16.65 o 
  -8   9  12       41.65       26.12     18.64 o 
  -7   9  12       64.05       74.52     18.57 o 
  -6   9  12       41.07       33.48     11.13 o 
  -5   9  12       14.99       25.64      9.04 o 
  -4   9  12      283.30      327.31     14.48 o 
  -3   9  12       53.73       49.42      9.31 o 
  -2   9  12      734.29      793.45     20.82 o 
  -1   9  12       14.31       13.46      7.54 o 
   0   9  12     1606.64     1547.96     29.23 o 
   1   9  12       24.54       24.55      7.59 o 
   2   9  12       18.45        1.96      8.35 o 
   3   9  12       93.94       61.78      9.98 o 
   4   9  12      195.22      185.37     15.60 o 
   5   9  12       23.59       17.00      9.54 o 
   6   9  12      298.44      266.46     21.05 o 
   7   9  12       97.60       97.11     15.67 o 
   8   9  12       78.75       95.69     16.00 o 
   9   9  12       20.66       29.33     14.98 o 
  -9  10  12       73.30       91.00     16.29 o 
  -8  10  12       39.35       41.22     13.17 o 
  -7  10  12      251.48      313.74     30.24 o 
  -6  10  12      238.03      287.94     18.54 o 
  -5  10  12      209.49      228.79     22.50 o 
  -4  10  12      404.98      427.38     20.55 o 
  -3  10  12       24.79       15.76      8.49 o 
  -2  10  12       22.80        9.55      9.16 o 
  -1  10  12       10.44       23.31      8.34 o 
   0  10  12      297.42      297.07     14.50 o 
   1  10  12      258.04      259.69     13.41 o 
   2  10  12     1024.66     1046.64     28.95 o 
   3  10  12       55.65      103.67     16.23 o 
   4  10  12        1.83        3.73      9.36 o 
   5  10  12      313.34      343.29     18.82 o 
   6  10  12       23.73       43.54     13.43 o 
   7  10  12       27.33       37.99     13.75 o 
   8  10  12       69.73      104.04     16.42 o 
  -8  11  12        0.37        4.49     11.49 o 
  -7  11  12        1.53        4.06     11.59 o 
  -6  11  12       62.71       74.49     13.48 o 
  -5  11  12       12.72       20.11     11.36 o 
  -4  11  12      207.98      216.81     17.13 o 
  -3  11  12      201.44      192.44     15.95 o 
  -2  11  12       55.20       48.46     10.61 o 
  -1  11  12      128.02      103.24     11.48 o 
   0  11  12        0.24       -1.43      7.29 o 
   1  11  12       20.11       29.36      8.66 o 
   2  11  12       43.82       38.43     10.03 o 
   3  11  12       57.59       66.73     12.29 o 
   4  11  12        1.45       -2.72      9.25 o 
   5  11  12       29.39       24.68     10.57 o 
   6  11  12        0.92       13.45     11.85 o 
   7  11  12        1.67       -1.19     11.65 o 
   8  11  12        1.55      -10.89     10.89 o 
  -7  12  12       76.94       68.78     16.58 o 
  -6  12  12       22.58       15.68     16.78 o 
  -5  12  12       38.06       27.95     12.71 o 
  -4  12  12       46.00       58.05     14.64 o 
  -3  12  12       22.10       34.61     14.16 o 
  -2  12  12        6.58       10.21     14.05 o 
  -1  12  12      160.50      145.37     14.65 o 
   0  12  12      188.65      233.03     14.79 o 
   1  12  12        7.35        7.98     10.05 o 
   2  12  12      837.75      795.03     30.23 o 
   3  12  12        6.20       10.94     10.27 o 
   4  12  12      125.56      100.14     26.68 o 
   5  12  12      116.02      112.82     14.92 o 
   6  12  12       19.97       17.18     16.19 o 
   7  12  12        3.85       18.03     14.20 o 
  -7  13  12        2.17      -11.89     11.89 o 
  -6  13  12        8.34        1.57     11.08 o 
  -5  13  12        4.03      -12.01     21.20 o 
  -4  13  12       76.41       99.12     16.70 o 
  -3  13  12        0.12       -0.42     11.30 o 
  -2  13  12      136.93      169.63     16.01 o 
  -1  13  12        3.18       14.82      9.86 o 
   0  13  12        5.67        2.33     10.07 o 
   1  13  12       21.66       19.29     10.03 o 
   2  13  12        0.01       13.10     12.06 o 
   3  13  12      119.91      114.53     17.01 o 
   4  13  12       25.70       19.57     13.43 o 
   5  13  12      224.94      270.93     21.70 o 
   6  13  12        2.24       13.85     10.99 o 
  -6  14  12        1.77       -5.71     12.72 o 
  -5  14  12       72.80       83.52     16.22 o 
  -4  14  12        5.33       31.60     13.30 o 
  -3  14  12        0.21       -7.08     11.82 o 
  -2  14  12       18.79        9.82     10.81 o 
  -1  14  12       60.98       70.72     12.36 o 
   0  14  12        3.71        8.77      9.48 o 
   1  14  12       11.82       24.86     12.34 o 
   2  14  12       15.51        0.50     14.56 o 
   3  14  12        0.11       17.96     13.25 o 
   4  14  12        0.07      -13.40     17.44 o 
   5  14  12       43.16       19.69     14.05 o 
  -5  15  12        8.16       19.36     12.15 o 
  -4  15  12       71.64       84.72     22.17 o 
  -3  15  12        4.78        1.09     11.67 o 
  -2  15  12       92.58      126.79     18.30 o 
  -1  15  12        0.16       -3.94      9.77 o 
   0  15  12       26.85       36.58     13.15 o 
   1  15  12       13.24       41.17     13.91 o 
   2  15  12        0.75        3.73     20.13 o 
   3  15  12        9.70       26.44     13.36 o 
   4  15  12       12.69        1.85     12.94 o 
  -3  16  12       21.42       38.85     13.70 o 
  -2  16  12        8.54        2.66     10.98 o 
  -1  16  12       64.78       73.70     16.78 o 
   0  16  12        9.77       24.69     19.21 o 
   1  16  12       53.02       49.90     14.88 o 
   2  16  12        2.11       -2.91     19.39 o 
   3  16  12        6.20        2.63     14.36 o 
 -10   1  13      108.71      129.65     18.28 o 
  -9   1  13       46.74       71.30     15.83 o 
  -8   1  13       90.23      103.71     20.96 o 
  -7   1  13      119.26      113.15     12.63 o 
  -6   1  13      137.21      151.84     14.99 o 
  -5   1  13        0.44        0.64      7.87 o 
  -4   1  13     1024.28     1004.32     23.23 o 
  -3   1  13        7.60       -4.93      6.24 o 
  -2   1  13     2503.59     2414.09     30.22 o 
  -1   1  13     2995.65     2816.45     29.51 o 
   0   1  13     1748.58     1755.59     21.60 o 
   1   1  13     2872.22     2734.08     35.71 o 
   2   1  13      149.93      150.92     11.23 o 
   3   1  13        7.05        8.93      7.36 o 
   4   1  13        0.92       -2.07      7.07 o 
   5   1  13     2059.93     2002.86     33.11 o 
   6   1  13       33.65       34.02      8.31 o 
   7   1  13     1673.77     1681.08     36.33 o 
   8   1  13      306.57      331.92     20.60 o 
   9   1  13      238.42      226.00     20.50 o 
  10   1  13       37.63       27.36     12.33 o 
 -10   2  13        6.36       18.92     12.56 o 
  -9   2  13        6.87       21.39     10.91 o 
  -8   2  13      156.57      192.04     17.46 o 
  -7   2  13       58.04       51.09     10.51 o 
  -6   2  13      508.21      510.29     18.84 o 
  -5   2  13        0.19       -3.11      8.17 o 
  -4   2  13      657.79      663.41     24.05 o 
  -3   2  13       84.52       94.91      9.45 o 
  -2   2  13      190.98      211.11      9.65 o 
  -1   2  13      206.90      164.74      8.19 o 
   0   2  13       83.09       87.64      6.54 o 
   1   2  13     3437.90     3596.11     38.56 o 
   2   2  13        7.86       15.62      7.52 o 
   3   2  13     4086.70     4225.46     50.67 o 
   4   2  13      116.26       78.80     10.13 o 
   5   2  13      832.03      933.84     22.49 o 
   6   2  13        1.88        4.61      6.98 o 
   7   2  13       10.84       16.36      9.44 o 
   8   2  13       46.50       69.50     12.98 o 
   9   2  13       51.18       66.65     13.91 o 
  10   2  13       61.69       70.04     14.45 o 
 -10   3  13       10.43       34.48     12.76 o 
  -9   3  13        5.01        7.89     10.10 o 
  -8   3  13        7.79       22.07     11.66 o 
  -7   3  13      234.83      220.08     15.10 o 
  -6   3  13       71.29       57.48     10.76 o 
  -5   3  13      761.77      682.43     20.55 o 
  -4   3  13      281.37      264.94     13.50 o 
  -3   3  13      276.01      221.79     12.21 o 
  -2   3  13      381.59      328.91     10.21 o 
  -1   3  13        8.28       12.79      4.95 o 
   0   3  13      127.15      114.72      7.09 o 
   1   3  13      859.29      755.80     16.37 o 
   2   3  13      909.39      882.58     17.55 o 
   3   3  13       49.45       38.57     11.76 o 
   4   3  13     1290.84     1222.36     25.51 o 
   5   3  13      103.42       92.55     10.56 o 
   6   3  13       94.96       87.99     12.26 o 
   7   3  13      245.82      217.43     15.93 o 
   8   3  13       22.64       15.86     10.55 o 
   9   3  13       31.38       42.64     12.86 o 
  10   3  13       18.87       29.95     12.69 o 
 -10   4  13        4.82        6.60     10.96 o 
  -9   4  13        1.74        1.12     11.57 o 
  -8   4  13      199.45      200.58     17.81 o 
  -7   4  13      183.43      197.94     17.52 o 
  -6   4  13     1040.73     1080.49     26.70 o 
  -5   4  13        2.01        6.29      8.93 o 
  -4   4  13      686.65      694.06     18.60 o 
  -3   4  13      126.45      122.69     10.58 o 
  -2   4  13       88.15       87.84      8.97 o 
  -1   4  13        7.95        7.46      6.19 o 
   0   4  13      338.66      343.65     14.55 o 
   1   4  13     2027.76     2095.75     28.86 o 
   2   4  13      399.94      367.96     16.23 o 
   3   4  13     3041.41     3212.16     37.41 o 
   4   4  13        1.06        8.23      7.71 o 
   5   4  13      319.49      309.01     14.93 o 
   6   4  13      262.59      272.62     16.38 o 
   7   4  13        0.59       -9.02      9.02 o 
   8   4  13        1.99       10.38     14.07 o 
   9   4  13      207.09      232.15     20.29 o 
  10   4  13       83.91      119.34     16.43 o 
 -10   5  13       53.30       76.81     13.67 o 
  -9   5  13        4.13       -4.26      9.49 o 
  -8   5  13       26.69       33.36     10.77 o 
  -7   5  13      318.82      312.30     18.46 o 
  -6   5  13       71.74       64.59     10.34 o 
  -5   5  13      905.45      826.52     28.23 o 
  -4   5  13      224.06      208.97     13.02 o 
  -3   5  13     1655.81     1515.85     26.41 o 
  -2   5  13       80.29      107.30      9.70 o 
  -1   5  13      729.68      728.78     15.48 o 
   0   5  13      305.78      292.54     11.68 o 
   1   5  13       20.90       26.38      7.32 o 
   2   5  13       75.52       54.16      8.63 o 
   3   5  13      245.85      241.87     14.17 o 
   4   5  13      204.06      143.82     13.30 o 
   5   5  13       40.31       77.39      9.94 o 
   6   5  13       37.63       32.91     10.74 o 
   7   5  13       18.30        7.34      9.62 o 
   8   5  13        3.78        6.82      9.44 o 
   9   5  13       22.91        7.26      9.31 o 
  10   5  13       10.47      -11.48     11.48 o 
 -10   6  13       11.99       27.97     10.62 o 
  -9   6  13       50.00       62.72     12.74 o 
  -8   6  13        2.65       -0.51     13.00 o 
  -7   6  13       66.99       90.45     13.29 o 
  -6   6  13        0.50       -2.32      9.20 o 
  -5   6  13       41.45       59.68      9.18 o 
  -4   6  13        9.71        4.57      7.59 o 
  -3   6  13     1223.53     1120.45     32.82 o 
  -2   6  13      563.87      602.58     17.32 o 
  -1   6  13      312.18      290.21     11.32 o 
   0   6  13      973.60     1023.50     18.64 o 
   1   6  13        0.56       -2.30      6.43 o 
   2   6  13      172.23      160.25     11.21 o 
   3   6  13     1980.81     2034.76     38.20 o 
   4   6  13       71.64       96.53     11.10 o 
   5   6  13      572.53      542.47     23.39 o 
   6   6  13      655.71      713.50     25.03 o 
   7   6  13        2.84      -10.05     10.05 o 
   8   6  13      131.60      122.15     15.79 o 
   9   6  13       53.28       65.57     15.33 o 
 -10   7  13       14.86       39.58     25.75 o 
  -9   7  13        3.12       10.10      9.68 o 
  -8   7  13        7.40       -0.38      9.41 o 
  -7   7  13        0.29       -8.36      8.36 o 
  -6   7  13       14.29       -2.05      9.17 o 
  -5   7  13       10.50        9.66      6.89 o 
  -4   7  13      227.22      223.63     12.93 o 
  -3   7  13      357.55      314.78     14.61 o 
  -2   7  13      200.02      224.86     12.84 o 
  -1   7  13      246.00      263.28     11.78 o 
   0   7  13       40.24       38.43      7.63 o 
   1   7  13        2.49        3.46      7.55 o 
   2   7  13        3.64       -0.57      7.42 o 
   3   7  13        0.78       -7.21      7.21 o 
   4   7  13      334.34      278.09     13.12 o 
   5   7  13      556.85      565.82     30.25 o 
   6   7  13      187.67      167.80     16.18 o 
   7   7  13       93.93      159.57     20.97 o 
   8   7  13       85.83      128.35     17.57 o 
   9   7  13        0.82        8.52     14.65 o 
  -9   8  13      134.59      156.29     19.15 o 
  -8   8  13       11.79        0.54     10.90 o 
  -7   8  13      188.15      218.51     17.00 o 
  -6   8  13       10.27        5.34      9.89 o 
  -5   8  13       11.63       17.85      8.65 o 
  -4   8  13        6.12       14.96      8.07 o 
  -3   8  13      393.89      403.91     15.88 o 
  -2   8  13        5.74        8.27      7.90 o 
  -1   8  13     1134.87     1076.34     20.94 o 
   0   8  13      787.82      838.40     20.68 o 
   1   8  13      122.31      112.20     10.90 o 
   2   8  13      102.56       78.17     10.19 o 
   3   8  13        0.27       10.33      8.23 o 
   4   8  13      128.53      126.53     13.14 o 
   5   8  13       25.80        2.64     11.38 o 
   6   8  13      459.03      435.53     24.01 o 
   7   8  13        5.15        6.65     11.09 o 
   8   8  13      276.65      280.78     20.87 o 
   9   8  13       60.18       40.59     18.26 o 
  -9   9  13        1.36       -5.61     18.47 o 
  -8   9  13       10.23       22.20     12.71 o 
  -7   9  13       34.71       60.47     13.88 o 
  -6   9  13       98.99      107.56     15.67 o 
  -5   9  13        7.57       11.95      8.63 o 
  -4   9  13      289.58      305.98     14.44 o 
  -3   9  13       22.50       34.71      8.95 o 
  -2   9  13      107.04      150.52     11.94 o 
  -1   9  13      338.65      391.75     14.22 o 
   0   9  13       35.08       37.23      8.10 o 
   1   9  13       80.83      104.45     10.83 o 
   2   9  13     1521.46     1559.02     30.36 o 
   3   9  13      190.56      181.24     13.12 o 
   4   9  13      154.71      175.76     15.10 o 
   5   9  13       63.40       72.83     14.62 o 
   6   9  13       19.11       18.07     12.23 o 
   7   9  13        7.45       -5.15     11.11 o 
   8   9  13       20.72       48.11     23.76 o 
  -8  10  13      104.64       94.35     16.77 o 
  -7  10  13        7.12        4.58     11.50 o 
  -6  10  13       96.22       69.02     12.69 o 
  -5  10  13        8.03       26.05     11.19 o 
  -4  10  13       17.80        6.13      9.67 o 
  -3  10  13      399.07      396.61     17.10 o 
  -2  10  13       31.75       36.36      8.51 o 
  -1  10  13      456.01      402.45     17.21 o 
   0  10  13       31.54       17.44      7.87 o 
   1  10  13       52.90       41.59     10.21 o 
   2  10  13      228.78      202.80     14.88 o 
   3  10  13       61.36       40.91     11.58 o 
   4  10  13       20.03       18.00      9.76 o 
   5  10  13      132.53      114.12     16.87 o 
   6  10  13       47.36       31.59     13.74 o 
   7  10  13        6.39       21.69     11.77 o 
   8  10  13       65.55       63.39     15.24 o 
  -8  11  13        3.19        8.56     12.75 o 
  -7  11  13      223.72      248.03     22.05 o 
  -6  11  13        5.37       11.03     10.81 o 
  -5  11  13      637.31      645.61     25.52 o 
  -4  11  13        2.96       22.91     11.72 o 
  -3  11  13      386.68      363.63     18.99 o 
  -2  11  13       15.89        6.83      9.29 o 
  -1  11  13       10.47       23.60      8.86 o 
   0  11  13       18.29       36.62      8.65 o 
   1  11  13       21.40        6.66     12.97 o 
   2  11  13      398.80      432.77     18.74 o 
   3  11  13       14.15       14.29     10.41 o 
   4  11  13       96.45      106.24     13.69 o 
   5  11  13       26.83       25.61     13.43 o 
   6  11  13       12.90        4.89     12.78 o 
   7  11  13        5.19        1.49     16.56 o 
  -7  12  13        0.47      -12.26     12.26 o 
  -6  12  13       25.64       33.52     13.08 o 
  -5  12  13       18.52       11.46     12.85 o 
  -4  12  13      189.86      191.50     20.08 o 
  -3  12  13       66.53       63.19     14.13 o 
  -2  12  13      369.54      356.67     19.38 o 
  -1  12  13        0.12        4.19      9.14 o 
   0  12  13       69.09       94.80     13.07 o 
   1  12  13       11.09        3.17     13.28 o 
   2  12  13        1.40       15.33     11.35 o 
   3  12  13        1.96        3.08     10.12 o 
   4  12  13       17.69       32.93     11.83 o 
   5  12  13       30.58       13.71     13.49 o 
   6  12  13       47.92       42.93     13.63 o 
   7  12  13        5.19        3.27     18.40 o 
  -6  13  13        0.54       16.93     11.26 o 
  -5  13  13       22.36       19.81     20.08 o 
  -4  13  13        1.30        7.46     11.34 o 
  -3  13  13        2.98        1.53     12.39 o 
  -2  13  13        6.84       16.23      9.76 o 
  -1  13  13      115.03      149.86     15.18 o 
   0  13  13        1.06       -9.42     17.00 o 
   1  13  13      137.01      175.36     17.88 o 
   2  13  13       99.11      110.31     16.66 o 
   3  13  13       76.13       73.13     14.95 o 
   4  13  13      100.95      110.42     17.28 o 
   5  13  13       18.53       36.27     17.27 o 
   6  13  13       26.71       13.31     12.09 o 
  -5  14  13        5.49        1.49     11.51 o 
  -4  14  13       24.49        9.57     12.65 o 
  -3  14  13       39.31       21.07     23.24 o 
  -2  14  13       48.26       50.88     14.56 o 
  -1  14  13       89.94       82.73     12.56 o 
   0  14  13       20.23       36.01     13.18 o 
   1  14  13        9.14      -11.14     11.14 o 
   2  14  13        7.90       -3.88     12.47 o 
   3  14  13       16.75       10.71     13.39 o 
   4  14  13       33.24       28.17     14.42 o 
   5  14  13       74.67       67.46     20.92 o 
  -4  15  13        1.72        7.85     12.99 o 
  -3  15  13        1.67       10.45     11.67 o 
  -2  15  13       22.94       46.05     13.27 o 
  -1  15  13        2.20       29.79     12.82 o 
   0  15  13      101.54       98.08     15.88 o 
   1  15  13       16.19       27.06     12.15 o 
   2  15  13       33.74       43.70     20.48 o 
   3  15  13        1.62       20.43     15.64 o 
   4  15  13       16.34       38.53     14.76 o 
  -2  16  13       29.25       27.42     17.89 o 
  -1  16  13        5.22       19.12     14.23 o 
   0  16  13       15.01       22.31     19.83 o 
   1  16  13        5.04       22.88     16.24 o 
   2  16  13        6.72       20.97     22.13 o 
 -10   0  14      165.57      123.66     33.42 o 
  -9   0  14      285.24      305.41     32.14 o 
  -8   0  14      187.50      182.22     21.41 o 
  -7   0  14        5.11       15.21     13.25 o 
  -6   0  14      534.67      497.78     29.01 o 
  -5   0  14      182.39      147.21     18.90 o 
  -4   0  14       52.35       37.43     13.76 o 
  -3   0  14      762.68      739.89     28.13 o 
  -2   0  14     1909.56     1925.45     46.52 o 
  -1   0  14      103.60       99.82     12.84 o 
   0   0  14     4418.65     4761.10     60.90 o 
   1   0  14      336.53      349.08     20.94 o 
   2   0  14      816.37      835.05     29.13 o 
   3   0  14        1.15       -6.39      9.80 o 
   4   0  14      206.41      164.75     17.81 o 
   5   0  14      712.34      803.85     30.80 o 
   6   0  14       31.49       29.92     12.46 o 
   7   0  14     1173.27     1230.26     39.76 o 
   8   0  14       37.58       42.44     32.55 o 
   9   0  14      478.82      508.06     74.08 o 
  10   0  14       21.63       36.98     40.26 o 
 -10   1  14       30.26       36.65     15.97 o 
  -9   1  14       95.52      106.79     18.06 o 
  -8   1  14       30.21       21.43     11.21 o 
  -7   1  14        2.72       -6.69      8.51 o 
  -6   1  14      321.50      291.01     16.59 o 
  -5   1  14       63.63       51.26     10.52 o 
  -4   1  14        4.08       -8.02      8.02 o 
  -3   1  14       62.44       62.38      9.94 o 
  -2   1  14       25.49       16.41      5.82 o 
  -1   1  14        8.00        2.06      4.98 o 
   0   1  14      720.89      803.99     14.99 o 
   1   1  14      252.83      235.14      9.73 o 
   2   1  14     1742.92     1751.48     29.85 o 
   3   1  14      215.32      203.13     12.87 o 
   4   1  14      697.14      647.44     19.15 o 
   5   1  14      257.93      277.88     14.25 o 
   6   1  14       19.90        5.97      7.95 o 
   7   1  14       41.29       27.49     10.33 o 
   8   1  14        2.87       -6.97     10.11 o 
   9   1  14        4.42        1.25     11.86 o 
  10   1  14        6.97       -7.27     10.83 o 
 -10   2  14       26.56       63.31     26.51 o 
  -9   2  14       88.54       88.18     14.48 o 
  -8   2  14       75.14       78.61     13.87 o 
  -7   2  14       17.45       34.87     10.75 o 
  -6   2  14        7.87       22.68      9.48 o 
  -5   2  14       46.73       50.59     10.13 o 
  -4   2  14      194.07      189.68     13.60 o 
  -3   2  14       39.21       23.89      7.69 o 
  -2   2  14     2390.16     2516.47     35.83 o 
  -1   2  14      160.73      141.81      8.04 o 
   0   2  14     2209.47     2208.45     28.53 o 
   1   2  14     2357.68     2308.78     29.86 o 
   2   2  14      146.77      149.23     12.19 o 
   3   2  14     1408.83     1287.30     28.15 o 
   4   2  14       32.93       30.59      8.94 o 
   5   2  14       16.43       -1.23      7.66 o 
   6   2  14      373.97      384.94     21.29 o 
   7   2  14      528.98      508.76     24.13 o 
   8   2  14       93.92       94.24     13.10 o 
   9   2  14      326.78      299.34     22.68 o 
  10   2  14        3.75        4.25     11.80 o 
 -10   3  14        7.55       19.10     15.20 o 
  -9   3  14       38.93       52.21     12.75 o 
  -8   3  14      143.02      123.81     15.29 o 
  -7   3  14      137.41      146.84     13.33 o 
  -6   3  14      492.38      467.26     19.65 o 
  -5   3  14      571.31      548.66     19.51 o 
  -4   3  14     2050.27     2003.82     33.97 o 
  -3   3  14       73.86       70.86      9.58 o 
  -2   3  14     1002.19     1044.38     20.93 o 
  -1   3  14      263.53      231.43      9.82 o 
   0   3  14       80.88       90.40      8.10 o 
   1   3  14       69.34       47.36      7.22 o 
   2   3  14       40.23       66.36     10.28 o 
   3   3  14     2025.70     1982.20     33.07 o 
   4   3  14      313.08      290.11     15.00 o 
   5   3  14      731.08      700.13     20.57 o 
   6   3  14        8.01       15.40      8.63 o 
   7   3  14        1.22       -7.86      8.42 o 
   8   3  14       14.79       22.16      9.63 o 
   9   3  14      223.34      210.86     21.03 o 
  10   3  14        1.95      -10.64     10.64 o 
 -10   4  14        0.24       21.85     12.63 o 
  -9   4  14        0.92       24.33     10.32 o 
  -8   4  14       14.31        8.04     10.22 o 
  -7   4  14      215.17      261.42     18.47 o 
  -6   4  14      369.90      346.78     16.94 o 
  -5   4  14      436.37      380.90     17.30 o 
  -4   4  14      368.43      385.13     17.05 o 
  -3   4  14     1826.62     1746.44     28.54 o 
  -2   4  14      235.17      259.95     12.58 o 
  -1   4  14      415.80      412.70     13.78 o 
   0   4  14        1.42       11.00      4.48 o 
   1   4  14        5.37        3.91      6.23 o 
   2   4  14       36.70       23.94      6.90 o 
   3   4  14       35.73       40.70     10.00 o 
   4   4  14      455.26      394.04     16.46 o 
   5   4  14      210.30      222.68     13.51 o 
   6   4  14        0.57       11.35      9.69 o 
   7   4  14        2.55       13.02     13.65 o 
   8   4  14       74.70       66.93     13.55 o 
   9   4  14       23.20        4.42     11.26 o 
 -10   5  14        1.61       -0.35     12.51 o 
  -9   5  14        0.07       -1.59      9.92 o 
  -8   5  14       11.09        6.58      9.94 o 
  -7   5  14       30.68       44.09     11.18 o 
  -6   5  14      183.21      154.74     13.54 o 
  -5   5  14        8.54       16.27     10.08 o 
  -4   5  14       71.97       85.99     10.46 o 
  -3   5  14      149.74      138.44     11.70 o 
  -2   5  14      113.16      108.35     10.56 o 
  -1   5  14      531.74      562.98     14.13 o 
   0   5  14      758.85      730.10     15.42 o 
   1   5  14        5.71        0.27      6.75 o 
   2   5  14     1462.62     1519.90     25.49 o 
   3   5  14      771.63      764.71     23.83 o 
   4   5  14      677.88      656.62     20.17 o 
   5   5  14      667.22      698.52     34.02 o 
   6   5  14       59.35       52.02     11.73 o 
   7   5  14      430.07      398.30     20.85 o 
   8   5  14       63.65       91.08     13.94 o 
   9   5  14        6.69        9.68     11.53 o 
 -10   6  14       56.87       62.27     19.64 o 
  -9   6  14       49.12       78.70     13.70 o 
  -8   6  14       68.23       81.35     15.93 o 
  -7   6  14       74.00      100.95     13.77 o 
  -6   6  14        2.99       -3.86      8.98 o 
  -5   6  14       37.20       22.11      8.88 o 
  -4   6  14       54.35       52.26      9.24 o 
  -3   6  14       52.02       50.63      9.48 o 
  -2   6  14      431.21      435.18     15.80 o 
  -1   6  14        1.51       -5.68      5.68 o 
   0   6  14      376.82      470.79     13.61 o 
   1   6  14      614.27      491.44     16.07 o 
   2   6  14       87.95      118.52     10.56 o 
   3   6  14      395.65      347.62     16.63 o 
   4   6  14      148.57      137.89     13.00 o 
   5   6  14      742.69      690.10     28.89 o 
   6   6  14      236.42      198.69     17.10 o 
   7   6  14      238.28      312.55     21.63 o 
   8   6  14       42.60       54.02     24.31 o 
   9   6  14       16.14       -0.87     11.56 o 
  -9   7  14      119.50      148.81     21.88 o 
  -8   7  14      108.43      142.57     15.70 o 
  -7   7  14      137.36      167.36     16.25 o 
  -6   7  14       20.49       19.52      9.99 o 
  -5   7  14      113.59      105.55     11.64 o 
  -4   7  14       49.39       49.12      9.16 o 
  -3   7  14      376.26      353.11     14.99 o 
  -2   7  14      298.23      264.42     13.76 o 
  -1   7  14     1362.10     1311.26     24.90 o 
   0   7  14       33.19       11.75      6.49 o 
   1   7  14      709.30      612.39     22.79 o 
   2   7  14        0.63        5.80      7.46 o 
   3   7  14       23.28        3.85      9.90 o 
   4   7  14       20.98       10.12      8.43 o 
   5   7  14       38.08       11.24     11.12 o 
   6   7  14      553.22      616.88     28.05 o 
   7   7  14       17.61       25.49     11.58 o 
   8   7  14      349.39      368.84     25.78 o 
   9   7  14       12.92       19.58     15.99 o 
  -9   8  14        8.87        9.79     12.12 o 
  -8   8  14        6.53       10.74     11.83 o 
  -7   8  14       29.95       33.71     15.08 o 
  -6   8  14       62.17       43.15     13.02 o 
  -5   8  14       29.61       44.85     10.31 o 
  -4   8  14      146.37      145.28     12.08 o 
  -3   8  14        4.39        4.79      7.53 o 
  -2   8  14      151.51      181.19     12.86 o 
  -1   8  14      508.48      469.27     16.82 o 
   0   8  14      328.43      369.05     15.58 o 
   1   8  14      283.72      334.76     15.29 o 
   2   8  14      473.16      436.32     16.35 o 
   3   8  14       79.13      112.26     10.98 o 
   4   8  14      173.72      215.56     19.80 o 
   5   8  14        0.44       -4.39     10.40 o 
   6   8  14      134.91      190.67     19.80 o 
   7   8  14       40.01       55.04     14.70 o 
   8   8  14        0.10       30.32     12.91 o 
  -8   9  14      195.66      194.36     20.94 o 
  -7   9  14        1.09        4.97     11.64 o 
  -6   9  14      128.90      127.55     18.60 o 
  -5   9  14        4.70       24.37      9.42 o 
  -4   9  14        5.30        4.73      7.53 o 
  -3   9  14      155.03      186.80     16.46 o 
  -2   9  14        0.36        0.42      7.29 o 
  -1   9  14      644.73      667.17     20.37 o 
   0   9  14        7.87       -2.68      8.05 o 
   1   9  14      918.79      842.04     21.53 o 
   2   9  14       17.83       20.92      9.58 o 
   3   9  14       24.92       33.89      9.28 o 
   4   9  14        1.78      -11.36     11.36 o 
   5   9  14       90.62       71.93     14.95 o 
   6   9  14       16.95       -1.39     11.93 o 
   7   9  14       89.95       98.18     16.36 o 
   8   9  14       64.94       65.37     14.91 o 
  -8  10  14        9.68       -3.11     13.55 o 
  -7  10  14       96.01      109.34     16.13 o 
  -6  10  14      129.74      125.01     16.73 o 
  -5  10  14      413.01      462.14     22.62 o 
  -4  10  14       37.70       53.24     11.66 o 
  -3  10  14      459.48      472.62     19.04 o 
  -2  10  14       14.74       20.11      7.86 o 
  -1  10  14        0.02       10.97      8.58 o 
   0  10  14       10.75       23.19      9.57 o 
   1  10  14       18.39       31.52      9.61 o 
   2  10  14      125.99      170.82     14.12 o 
   3  10  14      310.73      348.85     19.28 o 
   4  10  14      189.10      228.29     22.05 o 
   5  10  14        1.29      -10.14     12.88 o 
   6  10  14        1.45        4.95     14.72 o 
   7  10  14       20.42       28.86     24.18 o 
   8  10  14       11.83      -25.75     25.75 o 
  -7  11  14        0.18       13.71     15.82 o 
  -6  11  14        0.17        3.38     14.15 o 
  -5  11  14       23.76       28.77     11.91 o 
  -4  11  14       85.98      100.51     16.81 o 
  -3  11  14       46.88       42.64     11.42 o 
  -2  11  14      288.60      274.87     26.32 o 
  -1  11  14       10.13       -6.33     10.08 o 
   0  11  14      103.66      101.28     12.09 o 
   1  11  14       36.15       26.22     10.10 o 
   2  11  14       46.36       55.34     11.18 o 
   3  11  14       30.97       29.58     11.48 o 
   4  11  14        0.72        3.66     12.92 o 
   5  11  14        6.22      -12.03     12.14 o 
   6  11  14        0.49        3.52     12.34 o 
   7  11  14        1.28       -0.29     15.01 o 
  -7  12  14       10.14      -16.83     16.83 o 
  -6  12  14        9.74       12.33     17.68 o 
  -5  12  14       47.64       63.29     16.92 o 
  -4  12  14       12.97       24.53     17.04 o 
  -3  12  14       29.54       19.54     12.49 o 
  -2  12  14        2.50        8.06      9.98 o 
  -1  12  14       17.30        7.61     10.71 o 
   0  12  14       14.80       24.82     11.94 o 
   1  12  14      222.85      271.08     17.47 o 
   2  12  14       98.04      117.49     16.47 o 
   3  12  14      316.16      328.35     19.98 o 
   4  12  14       76.19      110.24     15.06 o 
   5  12  14       66.55       62.44     15.98 o 
   6  12  14       83.58       82.91     23.65 o 
  -6  13  14        0.90      -11.62     12.29 o 
  -5  13  14        0.14        6.25     11.89 o 
  -4  13  14        0.78       -1.02     11.43 o 
  -3  13  14       49.13       50.97     25.53 o 
  -2  13  14       28.70       25.82     12.71 o 
  -1  13  14       62.62       65.49     16.03 o 
   0  13  14       10.02       -9.50     10.08 o 
   1  13  14       15.18        3.99      9.59 o 
   2  13  14       13.61       18.49     11.68 o 
   3  13  14        2.82        4.56     11.45 o 
   4  13  14       23.61       17.83     17.96 o 
   5  13  14        3.08       12.67     15.73 o 
  -5  14  14       10.11       37.00     12.23 o 
  -4  14  14       31.79       30.52     13.41 o 
  -3  14  14       28.03       25.93     12.82 o 
  -2  14  14        3.13        3.71     15.14 o 
  -1  14  14        1.84      -13.24     19.17 o 
   0  14  14       50.16       37.70     13.56 o 
   1  14  14        0.29       10.90     13.55 o 
   2  14  14       14.56       -4.35     12.42 o 
   3  14  14       21.36       16.36     23.40 o 
   4  14  14        0.11      -11.72     11.72 o 
  -4  15  14        2.18       22.31     13.53 o 
  -3  15  14       49.37       50.40     13.77 o 
  -2  15  14        3.50       13.67     14.34 o 
  -1  15  14       77.31       77.68     15.82 o 
   0  15  14       29.64       39.65     17.00 o 
   1  15  14       12.58        8.30     14.47 o 
   2  15  14        3.05        9.98     12.52 o 
   3  15  14        6.46       53.61     22.09 o 
  -1  16  14        1.24       12.68     14.51 o 
   0  16  14       45.27       64.01     17.55 o 
 -10   1  15        4.23        9.80     16.13 o 
  -9   1  15      165.74      172.55     29.68 o 
  -8   1  15       32.02       49.39     12.16 o 
  -7   1  15      111.67      135.22     14.08 o 
  -6   1  15       22.43       29.48     10.16 o 
  -5   1  15       46.66       58.71     12.01 o 
  -4   1  15      107.84       81.40     11.41 o 
  -3   1  15      278.17      287.60     14.87 o 
  -2   1  15      826.50      796.64     18.32 o 
  -1   1  15      681.31      625.45     21.78 o 
   0   1  15     3367.73     3438.33     41.39 o 
   1   1  15       10.67       -7.88      7.88 o 
   2   1  15     2180.98     2135.23     38.17 o 
   3   1  15       21.78       20.85      8.82 o 
   4   1  15        2.55       -7.68      7.68 o 
   5   1  15       53.08       32.66      8.81 o 
   6   1  15      117.63      133.97     12.04 o 
   7   1  15      226.93      232.69     16.53 o 
   8   1  15      200.15      190.31     19.99 o 
   9   1  15      330.50      370.07     24.14 o 
 -10   2  15       11.67       18.85     15.68 o 
  -9   2  15        2.66       15.65     11.16 o 
  -8   2  15        0.55        3.74     18.81 o 
  -7   2  15       32.34       41.64     15.02 o 
  -6   2  15      263.60      195.74     15.10 o 
  -5   2  15      466.08      475.40     18.52 o 
  -4   2  15      397.95      348.62     20.89 o 
  -3   2  15      919.92     1025.14     26.09 o 
  -2   2  15      171.81      198.76     13.16 o 
  -1   2  15      228.08      238.79      9.83 o 
   0   2  15       63.94       78.94      8.31 o 
   1   2  15        6.95       11.11      8.44 o 
   2   2  15      989.59     1099.01     25.05 o 
   3   2  15      125.86      109.60     11.80 o 
   4   2  15      856.59      914.69     23.27 o 
   5   2  15       69.39       49.84      9.73 o 
   6   2  15      307.41      303.33     15.21 o 
   7   2  15       39.77       20.75     10.66 o 
   8   2  15       14.38       -0.69      8.64 o 
   9   2  15       28.06       12.63     12.97 o 
 -10   3  15        4.16       23.86     12.61 o 
  -9   3  15        1.32       -0.01      9.75 o 
  -8   3  15       56.54       79.13     20.32 o 
  -7   3  15       14.39       17.34     11.55 o 
  -6   3  15       15.65       17.70      9.42 o 
  -5   3  15      118.22      106.08     12.52 o 
  -4   3  15      200.99      139.56     13.54 o 
  -3   3  15      676.10      634.55     19.20 o 
  -2   3  15       22.48       18.26      7.53 o 
  -1   3  15       39.70       15.03      5.66 o 
   0   3  15       32.68       33.40      7.08 o 
   1   3  15       53.91       58.55      7.71 o 
   2   3  15      605.24      524.11     18.69 o 
   3   3  15      455.76      443.22     17.68 o 
   4   3  15       21.41       20.88      9.10 o 
   5   3  15      313.33      261.40     16.98 o 
   6   3  15      126.60      140.82     14.46 o 
   7   3  15        9.81        4.74     13.52 o 
   8   3  15       21.54       15.67     13.51 o 
   9   3  15       58.08       65.89     15.82 o 
 -10   4  15        2.35       10.15     12.32 o 
  -9   4  15       10.78       18.62     12.03 o 
  -8   4  15        0.61        5.50     10.71 o 
  -7   4  15      122.50      143.72     15.89 o 
  -6   4  15       14.51        9.28      8.73 o 
  -5   4  15      992.00     1066.41     26.25 o 
  -4   4  15        2.17        8.09      8.42 o 
  -3   4  15      125.83      136.29     11.88 o 
  -2   4  15      302.77      295.88     13.56 o 
  -1   4  15        0.78        1.80      5.19 o 
   0   4  15        3.93       -6.64      6.64 o 
   1   4  15       82.82       83.29      8.74 o 
   2   4  15       79.99      124.76     12.48 o 
   3   4  15       81.09       81.36     12.39 o 
   4   4  15     1089.64     1152.85     26.72 o 
   5   4  15       77.19      105.70     11.79 o 
   6   4  15       45.20       42.83     11.98 o 
   7   4  15       51.57       57.65     12.24 o 
   8   4  15       14.29       28.52     10.22 o 
   9   4  15       19.65       48.83     14.67 o 
  -9   5  15        9.64       23.05     11.38 o 
  -8   5  15        0.08       13.97     10.05 o 
  -7   5  15        5.53        8.05      9.81 o 
  -6   5  15      364.92      337.25     17.96 o 
  -5   5  15       11.82       21.80      9.79 o 
  -4   5  15      468.92      386.11     19.08 o 
  -3   5  15        1.27        6.71      7.89 o 
  -2   5  15      700.88      678.49     18.79 o 
  -1   5  15      286.20      267.92     12.65 o 
   0   5  15      261.42      309.18     13.50 o 
   1   5  15       67.56       36.30      8.45 o 
   2   5  15       24.34       23.93      9.72 o 
   3   5  15      251.81      183.88     14.41 o 
   4   5  15      104.24      105.39     14.88 o 
   5   5  15      260.03      203.58     16.94 o 
   6   5  15       68.41       73.29     13.53 o 
   7   5  15       73.59      112.48     14.70 o 
   8   5  15        9.15        7.11     10.08 o 
   9   5  15        0.77      -11.57     11.57 o 
  -9   6  15        0.66       -2.21      9.73 o 
  -8   6  15       93.51      121.43     15.52 o 
  -7   6  15        2.03       -0.61      9.21 o 
  -6   6  15       20.78       30.36     10.36 o 
  -5   6  15       72.30       91.15     12.24 o 
  -4   6  15       36.87       27.38      8.75 o 
  -3   6  15       33.70       27.59      8.75 o 
  -2   6  15      170.30      174.40     12.30 o 
  -1   6  15      382.24      402.63     14.99 o 
   0   6  15       29.07       31.52      9.55 o 
   1   6  15     1344.56     1366.40     28.11 o 
   2   6  15       15.60        8.55      7.52 o 
   3   6  15        5.24        2.43      9.14 o 
   4   6  15      348.85      328.18     16.42 o 
   5   6  15      219.08      236.26     21.69 o 
   6   6  15       50.91       40.27     12.27 o 
   7   6  15      184.64      193.49     17.28 o 
   8   6  15       29.03       43.52     12.78 o 
   9   6  15       13.88       17.67     21.52 o 
  -9   7  15       39.94       63.03     12.47 o 
  -8   7  15       20.02       46.95     12.88 o 
  -7   7  15       62.82       78.91     22.74 o 
  -6   7  15       22.74       35.63     10.75 o 
  -5   7  15       14.98       30.62      8.82 o 
  -4   7  15       68.42       46.69      9.02 o 
  -3   7  15       15.64       21.04      8.43 o 
  -2   7  15      147.09      161.59     12.07 o 
  -1   7  15        7.06       21.47      8.05 o 
   0   7  15      418.45      473.88     16.68 o 
   1   7  15       74.41       70.57     10.20 o 
   2   7  15        4.79        1.17      7.68 o 
   3   7  15        0.13       -0.42      9.06 o 
   4   7  15       59.68       70.42     10.92 o 
   5   7  15      142.16       96.40     14.46 o 
   6   7  15       38.61       62.93     15.08 o 
   7   7  15      138.06      156.24     18.75 o 
   8   7  15       13.35        3.93     15.54 o 
  -9   8  15        0.17        7.11     14.93 o 
  -8   8  15      123.22      117.38     17.63 o 
  -7   8  15        6.54       25.89     12.12 o 
  -6   8  15      204.03      220.96     18.15 o 
  -5   8  15       15.24       19.96      9.97 o 
  -4   8  15       27.45       19.74      8.48 o 
  -3   8  15        9.20       12.56      7.75 o 
  -2   8  15      245.72      209.78     13.07 o 
  -1   8  15      380.75      403.02     15.66 o 
   0   8  15      529.79      505.76     18.42 o 
   1   8  15      595.24      601.58     18.88 o 
   2   8  15      419.29      402.45     16.44 o 
   3   8  15       22.08       37.73     10.63 o 
   4   8  15       43.26       32.90     13.26 o 
   5   8  15       50.95       23.65     13.28 o 
   6   8  15       33.11       53.82     14.51 o 
   7   8  15      180.76      198.85     20.87 o 
   8   8  15       78.92      104.49     16.50 o 
  -8   9  15        6.07       -6.45     10.51 o 
  -7   9  15       11.88        8.31     12.03 o 
  -6   9  15        0.99        3.36     12.09 o 
  -5   9  15      109.84      134.68     14.61 o 
  -4   9  15       17.95       34.01     10.10 o 
  -3   9  15      301.90      310.53     17.97 o 
  -2   9  15       18.74       31.97      8.54 o 
  -1   9  15        5.88       11.89      9.65 o 
   0   9  15       55.84       83.59     11.00 o 
   1   9  15      254.31      268.38     15.60 o 
   2   9  15        4.08       16.76      9.35 o 
   3   9  15      566.63      597.86     23.81 o 
   4   9  15        8.22       16.35     14.85 o 
   5   9  15      189.52      241.42     22.18 o 
   6   9  15       31.84       68.95     18.26 o 
   7   9  15        2.47      -11.04     11.04 o 
   8   9  15        7.92       -3.45     11.54 o 
  -8  10  15       13.10       25.59     12.62 o 
  -7  10  15       56.88       42.67     13.88 o 
  -6  10  15       30.13       34.90     12.64 o 
  -5  10  15       62.41       64.11     14.01 o 
  -4  10  15        6.96        9.17     14.06 o 
  -3  10  15       48.30       56.65      9.64 o 
  -2  10  15       65.78       75.43     10.50 o 
  -1  10  15       26.78       49.35     11.89 o 
   0  10  15       56.50       30.12     11.09 o 
   1  10  15      180.04      173.55     14.24 o 
   2  10  15        0.54       -1.30      8.41 o 
   3  10  15      145.10      139.77     18.99 o 
   4  10  15       12.44      -15.97     15.97 o 
   5  10  15        0.63       -1.16     12.19 o 
   6  10  15        4.12      -11.21     11.21 o 
   7  10  15       17.07        6.31     12.18 o 
  -7  11  15        0.70       -3.82     10.36 o 
  -6  11  15      140.55      137.27     17.01 o 
  -5  11  15       45.95       76.25     17.44 o 
  -4  11  15      266.94      281.05     21.61 o 
  -3  11  15       56.70       90.91     12.87 o 
  -2  11  15      214.50      203.97     15.89 o 
  -1  11  15       39.47       49.11     13.14 o 
   0  11  15        0.70       -8.77     14.05 o 
   1  11  15       15.71       20.53      9.82 o 
   2  11  15        7.12       15.63      9.43 o 
   3  11  15      191.60      221.31     18.07 o 
   4  11  15       13.65       13.99     12.53 o 
   5  11  15       84.16       90.32     17.36 o 
   6  11  15        4.37       -0.04     12.06 o 
   7  11  15        2.54       -1.88     21.48 o 
  -6  12  15        5.65      -11.91     11.91 o 
  -5  12  15       36.87       41.53     14.55 o 
  -4  12  15        0.20      -25.49     25.49 o 
  -3  12  15      123.64      124.37     16.74 o 
  -2  12  15       23.54       14.05      8.90 o 
  -1  12  15      160.95      185.20     28.33 o 
   0  12  15       92.39       71.52     14.59 o 
   1  12  15       61.74       80.12     13.13 o 
   2  12  15       20.47       -2.72     10.96 o 
   3  12  15        8.00        4.42     10.04 o 
   4  12  15        6.49      -12.54     16.75 o 
   5  12  15        5.75       20.92     17.49 o 
   6  12  15       22.41       36.94     15.18 o 
  -5  13  15        0.11       11.13     18.34 o 
  -4  13  15       23.94       29.87     12.89 o 
  -3  13  15       17.24        1.99     11.52 o 
  -2  13  15        0.29       10.23     11.74 o 
  -1  13  15        1.03       -2.55     11.26 o 
   0  13  15       31.86       45.83     12.66 o 
   1  13  15       16.68       34.30     17.51 o 
   2  13  15       29.89       21.35     12.11 o 
   3  13  15      148.95      174.89     21.04 o 
   4  13  15        6.25      -15.57     15.57 o 
   5  13  15       67.61       75.22     20.44 o 
  -4  14  15        7.21       -9.48     16.31 o 
  -3  14  15       17.27       25.17     10.93 o 
  -2  14  15       11.19       27.73     17.01 o 
  -1  14  15       51.02       82.39     15.44 o 
   0  14  15        1.36        9.81     11.84 o 
   1  14  15       55.16       93.96     18.62 o 
   2  14  15       11.42        0.37     11.51 o 
   3  14  15        6.80        7.82     12.23 o 
   4  14  15       10.52       27.37     17.82 o 
  -3  15  15        0.02      -10.89     10.89 o 
  -2  15  15        5.71       10.59     14.14 o 
  -1  15  15       15.33        6.34     12.28 o 
   0  15  15       16.65       21.32     11.54 o 
   1  15  15       23.24       35.03     16.75 o 
   2  15  15       25.58       21.95     20.53 o 
 -10   0  16       19.76       47.09     20.19 o 
  -9   0  16      242.09      313.57     45.94 o 
  -8   0  16      108.43      130.00     20.69 o 
  -7   0  16      242.81      272.42     26.24 o 
  -6   0  16      123.17      121.06     18.32 o 
  -5   0  16      108.86      115.25     17.42 o 
  -4   0  16      462.23      450.36     25.52 o 
  -3   0  16      156.96      169.02     18.44 o 
  -2   0  16       95.28       56.35     13.63 o 
  -1   0  16      945.21      892.88     23.84 o 
   0   0  16       19.52       12.18     12.53 o 
   1   0  16     1143.48     1192.50     36.63 o 
   2   0  16      893.92      875.73     32.21 o 
   3   0  16      475.13      461.70     25.25 o 
   4   0  16        0.37        1.27     11.09 o 
   5   0  16        8.85       10.82     11.34 o 
   6   0  16      119.52      208.27     24.51 o 
   7   0  16        3.05       18.06     11.12 o 
   8   0  16      238.73      248.01     31.58 o 
   9   0  16       84.57      113.51     31.24 o 
 -10   1  16       52.66       33.21     20.40 o 
  -9   1  16        4.19       14.48     14.12 o 
  -8   1  16       82.33       81.04     14.85 o 
  -7   1  16        0.71       -7.38      9.17 o 
  -6   1  16       11.04       12.48      9.27 o 
  -5   1  16        0.69        4.90      8.84 o 
  -4   1  16        0.10       -0.50      8.06 o 
  -3   1  16       88.45       83.00     10.94 o 
  -2   1  16        0.47       -5.92      6.94 o 
  -1   1  16       76.85       75.54      7.58 o 
   0   1  16        9.04       13.93     10.27 o 
   1   1  16      684.14      646.39     20.23 o 
   2   1  16      201.65      212.37     14.60 o 
   3   1  16      100.48      104.82     11.78 o 
   4   1  16      478.86      485.25     18.32 o 
   5   1  16      112.97       78.29     11.40 o 
   6   1  16      285.96      313.89     16.46 o 
   7   1  16        4.51       -6.83      8.82 o 
   8   1  16       84.43       80.53     15.89 o 
   9   1  16        0.43       -0.97     11.16 o 
 -10   2  16        5.19       21.96     18.94 o 
  -9   2  16        0.12        6.65     10.44 o 
  -8   2  16      161.44      158.73     17.19 o 
  -7   2  16       15.14       16.32     10.07 o 
  -6   2  16       27.81       22.65      9.79 o 
  -5   2  16       13.05        7.63      9.01 o 
  -4   2  16      134.31       96.22     11.98 o 
  -3   2  16        0.60       -8.04      8.04 o 
  -2   2  16      100.95      104.43     10.15 o 
  -1   2  16      314.75      319.61     14.69 o 
   0   2  16     1062.26     1071.72     22.09 o 
   1   2  16       39.75       17.05      9.17 o 
   2   2  16     1261.61     1249.64     34.81 o 
   3   2  16        3.21       -6.26      8.09 o 
   4   2  16      201.62      145.25     13.06 o 
   5   2  16      602.59      560.24     19.61 o 
   6   2  16        6.93       26.80      8.93 o 
   7   2  16      173.92      211.77     22.33 o 
   8   2  16      128.62      122.82     17.26 o 
   9   2  16        0.03      -11.77     11.77 o 
  -9   3  16       34.94       34.36     11.51 o 
  -8   3  16       11.79       15.42     12.58 o 
  -7   3  16      124.47      122.49     13.25 o 
  -6   3  16       29.46       48.97     10.64 o 
  -5   3  16     1031.62     1026.34     26.37 o 
  -4   3  16       30.79       22.48      9.70 o 
  -3   3  16     1317.74     1332.63     28.27 o 
  -2   3  16       39.15       31.25      8.19 o 
  -1   3  16      770.39      749.54     17.94 o 
   0   3  16      117.67      101.34      9.42 o 
   1   3  16      126.80      134.39     12.32 o 
   2   3  16      111.41      109.63     12.39 o 
   3   3  16       57.48       46.95     10.10 o 
   4   3  16      667.12      706.86     21.92 o 
   5   3  16        7.49        3.06      8.46 o 
   6   3  16       99.91      113.19     14.31 o 
   7   3  16        0.13       13.26     10.28 o 
   8   3  16        9.18       11.88     11.68 o 
   9   3  16       20.08       -3.69     11.71 o 
  -9   4  16        1.27        9.23     11.75 o 
  -8   4  16        2.40        5.27     10.32 o 
  -7   4  16        2.39       -8.49      8.49 o 
  -6   4  16      147.16      136.73     13.34 o 
  -5   4  16      100.34      103.12     12.43 o 
  -4   4  16      539.76      535.05     21.85 o 
  -3   4  16       72.69       68.33     10.68 o 
  -2   4  16      742.76      706.94     18.92 o 
  -1   4  16        9.64       -3.48      8.35 o 
   0   4  16      703.71      655.58     21.91 o 
   1   4  16       41.73       63.24     11.11 o 
   2   4  16       14.55       -2.22      8.44 o 
   3   4  16      133.60      110.34     13.80 o 
   4   4  16       85.59       66.27     11.32 o 
   5   4  16       82.93       55.17     10.07 o 
   6   4  16       83.52       69.27     13.51 o 
   7   4  16       17.76        0.88     10.55 o 
   8   4  16       15.21        9.96     12.58 o 
   9   4  16       27.67       27.98     14.70 o 
  -9   5  16        0.02        9.76     10.30 o 
  -8   5  16       14.36       16.41     13.75 o 
  -7   5  16        0.63        0.65     12.51 o 
  -6   5  16        3.67        4.84      9.05 o 
  -5   5  16        6.48       30.08      9.35 o 
  -4   5  16       13.14        8.90      8.65 o 
  -3   5  16       18.77       37.53      9.08 o 
  -2   5  16      110.06      132.69     11.52 o 
  -1   5  16       15.63        1.61      8.97 o 
   0   5  16      134.69      144.49     11.00 o 
   1   5  16     1593.16     1602.99     31.82 o 
   2   5  16       13.69       21.44      9.75 o 
   3   5  16      202.92      198.32     14.79 o 
   4   5  16      370.24      388.09     19.52 o 
   5   5  16       22.04       19.93     12.55 o 
   6   5  16      571.47      555.87     23.63 o 
   7   5  16       53.78       53.40     17.72 o 
   8   5  16       96.85       83.94     14.63 o 
   9   5  16       23.11       18.22     15.48 o 
  -9   6  16      124.64      152.31     17.21 o 
  -8   6  16        1.83       18.62     12.60 o 
  -7   6  16       79.21      100.17     14.47 o 
  -6   6  16        0.35       -0.78      9.33 o 
  -5   6  16        0.50       10.77      8.22 o 
  -4   6  16       19.28       25.89      8.85 o 
  -3   6  16      149.37      127.87     11.85 o 
  -2   6  16       49.62       48.42      9.34 o 
  -1   6  16      283.26      300.70     16.82 o 
   0   6  16      112.20       87.53     10.07 o 
   1   6  16      378.53      456.53     16.41 o 
   2   6  16       12.45        4.70      9.40 o 
   3   6  16      151.66      160.11     19.04 o 
   4   6  16       66.54       39.71     10.97 o 
   5   6  16      311.53      303.27     22.48 o 
   6   6  16       92.73       94.09     14.39 o 
   7   6  16      198.88      203.78     17.63 o 
   8   6  16       44.94       98.58     15.30 o 
  -9   7  16        0.83        1.66      9.80 o 
  -8   7  16      139.77      160.77     18.52 o 
  -7   7  16       35.41       34.39     10.93 o 
  -6   7  16      327.83      357.96     24.53 o 
  -5   7  16       12.15       13.99      8.69 o 
  -4   7  16      110.19      102.94     11.70 o 
  -3   7  16       21.43       11.28      8.31 o 
  -2   7  16      244.36      225.76     13.08 o 
  -1   7  16        3.48        3.31      9.71 o 
   0   7  16      573.79      565.94     20.58 o 
   1   7  16       81.29      103.96     11.22 o 
   2   7  16      789.50      772.32     24.08 o 
   3   7  16      181.21      176.79     14.78 o 
   4   7  16       28.40       25.18      9.11 o 
   5   7  16        0.07       -7.51     10.93 o 
   6   7  16       19.79       19.30     11.85 o 
   7   7  16      103.91      136.49     17.86 o 
   8   7  16        2.17        1.72     12.19 o 
  -8   8  16       22.23       21.19     17.32 o 
  -7   8  16        0.09       20.16     13.90 o 
  -6   8  16        8.29       24.92     13.10 o 
  -5   8  16       60.64       59.16     12.00 o 
  -4   8  16        0.04       12.55      7.81 o 
  -3   8  16      154.94      170.22     12.61 o 
  -2   8  16        1.01       -4.42      7.25 o 
  -1   8  16       73.00       96.33     12.74 o 
   0   8  16      166.32      195.92     15.52 o 
   1   8  16        1.21       17.65      8.47 o 
   2   8  16      133.61      190.94     15.85 o 
   3   8  16       46.01       62.32     12.05 o 
   4   8  16        5.62        2.26     13.88 o 
   5   8  16      141.97      187.36     20.31 o 
   6   8  16        4.77      -13.44     16.53 o 
   7   8  16        8.35        0.14     13.89 o 
   8   8  16       28.14       43.58     19.91 o 
  -8   9  16       10.37       18.28     11.77 o 
  -7   9  16       77.06       75.67     14.92 o 
  -6   9  16        6.95        1.94     11.15 o 
  -5   9  16      138.69      148.93     15.42 o 
  -4   9  16        1.40        6.66      9.13 o 
  -3   9  16       97.63      103.08     11.50 o 
  -2   9  16      192.37      204.46     13.01 o 
  -1   9  16       18.71       42.32     11.01 o 
   0   9  16      276.56      267.00     16.22 o 
   1   9  16      197.89      190.15     14.56 o 
   2   9  16      207.75      195.63     17.60 o 
   3   9  16      123.62      109.72     14.32 o 
   4   9  16       12.45       19.70     13.47 o 
   5   9  16       25.64       20.89     13.49 o 
   6   9  16       46.44       31.46     19.43 o 
   7   9  16       13.60       19.98     14.68 o 
  -7  10  16        0.75      -11.98     11.98 o 
  -6  10  16       94.26       99.44     15.67 o 
  -5  10  16        1.19        5.18     11.00 o 
  -4  10  16      402.09      437.65     21.90 o 
  -3  10  16        9.09       21.46      8.50 o 
  -2  10  16      235.27      228.99     16.10 o 
  -1  10  16        4.56        0.00      9.72 o 
   0  10  16        5.21       -8.79      8.79 o 
   1  10  16        1.34       -5.45      8.42 o 
   2  10  16        4.06        0.69      8.86 o 
   3  10  16       88.01       87.53     16.32 o 
   4  10  16        6.97       -4.00     12.17 o 
   5  10  16       99.40      129.87     18.86 o 
   6  10  16        5.48       14.50     13.03 o 
   7  10  16        1.94       -2.63     15.50 o 
  -7  11  16        1.94       -9.71     10.87 o 
  -6  11  16        9.97       11.71     11.16 o 
  -5  11  16        4.72       -6.67     10.95 o 
  -4  11  16       23.23       38.07     13.70 o 
  -3  11  16       35.66       43.13     14.04 o 
  -2  11  16        0.26        6.31     11.78 o 
  -1  11  16       85.74       90.24     15.39 o 
   0  11  16       77.21       60.63     12.66 o 
   1  11  16      109.59      117.96     14.82 o 
   2  11  16       67.75       70.66     11.05 o 
   3  11  16        5.69        0.25     12.84 o 
   4  11  16       44.74       74.52     16.31 o 
   5  11  16        0.93      -12.17     12.17 o 
   6  11  16        0.75        8.47     13.83 o 
  -6  12  16        2.33       -5.01     12.45 o 
  -5  12  16        0.14       -5.80     11.16 o 
  -4  12  16       41.73       55.48     13.55 o 
  -3  12  16        0.13       -9.21      9.21 o 
  -2  12  16       65.33       66.10     14.00 o 
  -1  12  16        3.05      -10.61     10.61 o 
   0  12  16       19.33       15.59     15.53 o 
   1  12  16        7.61       11.17     11.48 o 
   2  12  16       69.03       76.64     16.23 o 
   3  12  16       95.97      110.80     18.86 o 
   4  12  16       64.16       57.68     16.63 o 
   5  12  16      103.11      113.01     24.83 o 
  -5  13  16        5.77       14.39     16.30 o 
  -4  13  16        2.98       -2.66     12.90 o 
  -3  13  16        5.80       37.39     15.40 o 
  -2  13  16       46.46       40.25     14.24 o 
  -1  13  16       21.19       32.66     14.00 o 
   0  13  16       18.41       32.77     12.59 o 
   1  13  16       17.67       19.75     21.93 o 
   2  13  16       29.48       22.43     12.43 o 
   3  13  16       10.79        8.63     31.13 o 
   4  13  16        0.73       10.43     16.85 o 
  -4  14  16       16.55       10.98     19.26 o 
  -3  14  16        1.71      -11.82     11.82 o 
  -2  14  16       21.36       22.89     14.65 o 
  -1  14  16        5.52       27.66     11.80 o 
   0  14  16        0.81       -2.89     11.03 o 
   1  14  16       32.73       51.81     20.87 o 
   2  14  16        4.21       -1.37     12.62 o 
   3  14  16        2.71        4.68     23.07 o 
  -1  15  16        8.69        3.79     16.96 o 
   0  15  16       13.51       30.02     11.70 o 
   1  15  16       28.32       50.47     20.68 o 
  -9   1  17        7.22       18.92     13.08 o 
  -8   1  17      125.53      153.72     17.10 o 
  -7   1  17       18.00       19.60     13.82 o 
  -6   1  17      225.05      255.91     16.95 o 
  -5   1  17       27.15       33.75     10.36 o 
  -4   1  17      123.56      133.86     14.92 o 
  -3   1  17        3.21        7.77      8.32 o 
  -2   1  17        0.44        9.83      7.62 o 
  -1   1  17      697.60      714.58     20.00 o 
   0   1  17      251.86      243.08     14.86 o 
   1   1  17      225.28      249.18     15.13 o 
   2   1  17      179.03      174.16     17.65 o 
   3   1  17      280.08      251.68     15.45 o 
   4   1  17       68.44       59.35     10.33 o 
   5   1  17       13.66        1.93      8.89 o 
   6   1  17        0.17       -0.54     11.91 o 
   7   1  17      101.95      113.34     14.78 o 
   8   1  17       76.85       91.62     17.16 o 
   9   1  17       12.62       -2.21     13.30 o 
  -9   2  17       28.20       27.35     12.07 o 
  -8   2  17        1.35       12.78     11.43 o 
  -7   2  17       62.87       54.34     11.47 o 
  -6   2  17        1.50       15.80     11.47 o 
  -5   2  17      230.77      227.53     15.77 o 
  -4   2  17       58.61       64.65     11.06 o 
  -3   2  17      607.80      570.99     23.93 o 
  -2   2  17      198.42      209.42     13.13 o 
  -1   2  17      197.24      234.22     13.66 o 
   0   2  17      166.10      135.89     12.42 o 
   1   2  17      167.92      162.58     15.51 o 
   2   2  17        2.92       -1.20      8.90 o 
   3   2  17      116.26      130.05     13.09 o 
   4   2  17      198.25      159.73     13.25 o 
   5   2  17      160.48      175.44     14.74 o 
   6   2  17      141.11      138.14     12.56 o 
   7   2  17       46.37       38.52     12.32 o 
   8   2  17       55.92       23.05     14.33 o 
   9   2  17        7.19      -11.81     12.30 o 
  -9   3  17       14.06       42.41     12.32 o 
  -8   3  17       11.77        3.36     10.63 o 
  -7   3  17        3.39       -4.57      8.35 o 
  -6   3  17        4.32        2.51      9.13 o 
  -5   3  17        3.34        5.65      8.89 o 
  -4   3  17      129.64      122.51     13.00 o 
  -3   3  17       30.62       29.33      9.75 o 
  -2   3  17      166.60      149.10     11.49 o 
  -1   3  17        9.81       -3.81      7.83 o 
   0   3  17       78.34       63.64     10.55 o 
   1   3  17        6.03        0.35      8.79 o 
   2   3  17      136.79      128.17     17.03 o 
   3   3  17       35.82       16.86      9.68 o 
   4   3  17      113.46      133.68     13.08 o 
   5   3  17      151.05      140.70     15.05 o 
   6   3  17       91.63       73.76     14.26 o 
   7   3  17      106.12       86.69     13.60 o 
   8   3  17        0.00      -10.04     10.04 o 
   9   3  17       13.48      -13.68     13.68 o 
  -9   4  17        1.23       17.30     10.62 o 
  -8   4  17       24.96       13.75     10.98 o 
  -7   4  17        0.44        3.22     10.79 o 
  -6   4  17      229.82      257.10     15.84 o 
  -5   4  17      126.57      111.79     13.03 o 
  -4   4  17      238.72      242.82     15.35 o 
  -3   4  17      235.08      279.99     17.58 o 
  -2   4  17       54.14       47.43      9.04 o 
  -1   4  17      345.34      345.75     16.66 o 
   0   4  17        0.73        1.74      8.47 o 
   1   4  17       34.73       37.59     10.61 o 
   2   4  17       12.32        1.98     10.43 o 
   3   4  17      355.69      411.13     19.53 o 
   4   4  17       13.74       15.98      9.13 o 
   5   4  17      220.76      224.75     15.98 o 
   6   4  17      133.32      171.00     16.54 o 
   7   4  17       17.69        2.75     10.59 o 
   8   4  17       29.78       20.59     11.53 o 
  -9   5  17        1.37       -2.03     10.77 o 
  -8   5  17       12.40       14.57     15.70 o 
  -7   5  17        1.91       11.49      9.98 o 
  -6   5  17       14.72       34.76     10.01 o 
  -5   5  17       53.63       62.88     11.09 o 
  -4   5  17       76.48       56.28     10.37 o 
  -3   5  17      364.24      311.56     15.56 o 
  -2   5  17      183.73      153.72     14.40 o 
  -1   5  17      294.56      317.08     16.91 o 
   0   5  17      202.03      181.32     13.80 o 
   1   5  17      352.31      430.17     18.60 o 
   2   5  17        4.30       13.47      9.84 o 
   3   5  17       56.85       90.26     17.10 o 
   4   5  17      134.04      108.83     12.87 o 
   5   5  17       11.43       11.29     10.62 o 
   6   5  17      172.79      160.66     17.30 o 
   7   5  17        6.10       12.54     10.65 o 
   8   5  17       52.50       56.16     13.31 o 
  -9   6  17        0.60       15.65     10.35 o 
  -8   6  17        0.18        8.90     14.63 o 
  -7   6  17        7.62       11.87     13.76 o 
  -6   6  17        2.23       14.81     10.10 o 
  -5   6  17       14.10       16.93      9.24 o 
  -4   6  17      110.44       97.91     11.55 o 
  -3   6  17        8.53       33.72      9.12 o 
  -2   6  17       88.34       93.01     12.94 o 
  -1   6  17       16.21       18.91      9.74 o 
   0   6  17       97.26      101.30     12.32 o 
   1   6  17       55.86       52.77     11.51 o 
   2   6  17      428.71      417.21     19.47 o 
   3   6  17      161.86      160.49     14.63 o 
   4   6  17       16.03       -3.65      8.48 o 
   5   6  17       34.18       29.00     12.22 o 
   6   6  17      123.36      150.32     24.14 o 
   7   6  17        0.74       -3.65      9.65 o 
   8   6  17      102.26      138.19     18.38 o 
  -8   7  17        8.88        6.69      9.94 o 
  -7   7  17       25.75       41.59     15.99 o 
  -6   7  17       38.06       58.00     12.65 o 
  -5   7  17        0.18       -7.65      7.65 o 
  -4   7  17        0.93        9.87      8.57 o 
  -3   7  17       58.63       42.18      8.76 o 
  -2   7  17       21.82       39.05     10.50 o 
  -1   7  17      232.59      266.12     16.47 o 
   0   7  17        0.49        5.39     11.96 o 
   1   7  17       98.37      135.39     14.37 o 
   2   7  17       10.65       27.62     10.97 o 
   3   7  17       29.21       30.99     11.71 o 
   4   7  17       38.68        4.73     12.16 o 
   5   7  17        1.14       -8.32     10.77 o 
   6   7  17       62.55       49.70     14.86 o 
   7   7  17        0.65        0.24     12.31 o 
   8   7  17       83.32      105.39     16.80 o 
  -8   8  17       17.33       -7.09     11.30 o 
  -7   8  17      107.85       99.49     15.94 o 
  -6   8  17       39.41       57.36     14.47 o 
  -5   8  17       50.79       57.05     13.40 o 
  -4   8  17       23.98       30.05      9.21 o 
  -3   8  17       44.10       44.90     10.44 o 
  -2   8  17       21.19       19.87      9.87 o 
  -1   8  17      121.86      126.09     13.35 o 
   0   8  17      327.65      327.03     17.78 o 
   1   8  17       56.81       63.56     12.34 o 
   2   8  17      418.96      413.12     24.88 o 
   3   8  17       18.75       29.63     11.69 o 
   4   8  17      146.19      156.45     19.30 o 
   5   8  17       17.24        4.21     19.03 o 
   6   8  17        1.74       -8.67     10.50 o 
   7   8  17       29.43       42.00     14.02 o 
  -7   9  17        0.03        3.26     11.00 o 
  -6   9  17        2.63       -3.37     17.82 o 
  -5   9  17        2.16       10.70      9.58 o 
  -4   9  17       73.87       84.68     11.65 o 
  -3   9  17        4.51        2.33      8.78 o 
  -2   9  17       35.64       49.54     11.42 o 
  -1   9  17        2.41        9.34      9.46 o 
   0   9  17       31.17       19.53      9.72 o 
   1   9  17       23.89       24.49     14.99 o 
   2   9  17      174.88      201.95     17.72 o 
   3   9  17        7.27       14.55     10.95 o 
   4   9  17      167.10      161.92     19.95 o 
   5   9  17       80.96      109.22     20.31 o 
   6   9  17       36.50       30.09     16.78 o 
   7   9  17        8.77       14.12     12.98 o 
  -7  10  17        8.63       18.07     11.66 o 
  -6  10  17       15.84       -5.29     10.77 o 
  -5  10  17       26.04       16.52     11.81 o 
  -4  10  17        1.19       -0.88      9.99 o 
  -3  10  17        9.12       21.32     11.98 o 
  -2  10  17        0.16        5.94     12.41 o 
  -1  10  17       17.29       32.41     11.15 o 
   0  10  17       78.66       74.91     13.33 o 
   1  10  17        0.90       11.81      9.92 o 
   2  10  17       91.55       82.29     13.68 o 
   3  10  17       10.09        5.28     13.71 o 
   4  10  17       29.88       24.15     13.63 o 
   5  10  17       18.42        2.24     13.10 o 
   6  10  17        0.89        3.93     12.94 o 
  -6  11  17        7.19        1.36     10.51 o 
  -5  11  17       49.54       59.26     17.53 o 
  -4  11  17       79.43       88.33     15.74 o 
  -3  11  17       40.95       42.66     14.01 o 
  -2  11  17      301.40      350.28     22.72 o 
  -1  11  17       17.86       10.04     11.22 o 
   0  11  17       93.61      107.12     14.71 o 
   1  11  17        4.63        2.19     10.14 o 
   2  11  17       12.88       26.46     12.99 o 
   3  11  17       14.38        9.47     14.21 o 
   4  11  17       27.87       59.27     15.99 o 
   5  11  17       26.91       28.90     14.44 o 
  -5  12  17        0.41        2.70     10.79 o 
  -4  12  17        9.74        8.55     13.29 o 
  -3  12  17       12.73       36.22     15.53 o 
  -2  12  17       70.51       77.86     15.28 o 
  -1  12  17       48.94       25.20     23.29 o 
   0  12  17       38.44       46.88     13.80 o 
   1  12  17       89.88       89.96     14.93 o 
   2  12  17        1.75       -5.90     18.74 o 
   3  12  17       17.58       36.20     15.43 o 
   4  12  17        5.99      -15.55     19.28 o 
   5  12  17        1.26      -14.23     14.23 o 
  -4  13  17        0.17       27.72     15.09 o 
  -3  13  17        5.35       14.69     14.29 o 
  -2  13  17        0.80      -10.91     18.80 o 
  -1  13  17        0.02      -10.64     10.64 o 
   0  13  17        1.05      -10.81     10.81 o 
   1  13  17        2.94       10.29     13.95 o 
   2  13  17       13.05        0.11     21.21 o 
   3  13  17        0.69       -7.25     19.52 o 
   4  13  17       70.31       71.08     19.91 o 
  -3  14  17        1.40        8.35     18.76 o 
  -2  14  17       13.88       26.02     16.92 o 
  -1  14  17        1.49       25.53     12.42 o 
   0  14  17       23.78       15.54     12.62 o 
   1  14  17        1.19       50.15     14.94 o 
   2  14  17       27.10       26.15     30.48 o 
  -9   0  18        4.58      -11.85     37.76 o 
  -8   0  18       64.12       49.74     28.46 o 
  -7   0  18       19.56       35.19     14.79 o 
  -6   0  18      238.75      269.75     34.74 o 
  -5   0  18        4.85       24.10     13.75 o 
  -4   0  18        3.83        0.18     11.63 o 
  -3   0  18      176.93      159.75     19.53 o 
  -2   0  18      434.31      428.82     23.94 o 
  -1   0  18        5.36      -12.11     24.68 o 
   0   0  18      354.81      378.45     24.51 o 
   1   0  18       36.26       70.27     16.63 o 
   2   0  18      540.50      496.57     27.18 o 
   3   0  18      528.27      493.21     28.25 o 
   4   0  18      310.81      253.94     22.32 o 
   5   0  18        1.83      -11.90     11.90 o 
   6   0  18       82.46       71.09     15.50 o 
   7   0  18      107.03       88.95     33.46 o 
   8   0  18       82.59      101.35     25.33 o 
  -9   1  18       20.72       30.78     12.93 o 
  -8   1  18        9.66       -1.22     12.66 o 
  -7   1  18       18.59       29.68     10.96 o 
  -6   1  18       17.44       33.84     10.85 o 
  -5   1  18       18.19       24.36      9.57 o 
  -4   1  18        0.39       10.70     10.08 o 
  -3   1  18       65.59       63.61     13.13 o 
  -2   1  18       75.29       88.52     16.97 o 
  -1   1  18        0.01        6.22      9.80 o 
   0   1  18       52.87       74.38     11.05 o 
   1   1  18      128.58      113.70     12.97 o 
   2   1  18       98.18       97.30     12.43 o 
   3   1  18      360.53      359.38     17.53 o 
   4   1  18        8.91        5.50      8.85 o 
   5   1  18      447.15      470.18     19.30 o 
   6   1  18       13.28        8.78      9.01 o 
   7   1  18      138.11      176.63     24.59 o 
   8   1  18        2.90        7.03     13.36 o 
  -9   2  18       26.67       22.21     11.62 o 
  -8   2  18       16.71       33.86     17.04 o 
  -7   2  18       50.81       61.84     12.85 o 
  -6   2  18       49.36       57.60     11.67 o 
  -5   2  18       56.97       70.12     11.63 o 
  -4   2  18        3.07        4.93      9.08 o 
  -3   2  18       24.58       30.22      8.91 o 
  -2   2  18       10.54        7.48     10.24 o 
  -1   2  18      188.54      192.75     17.08 o 
   0   2  18      719.32      656.46     21.02 o 
   1   2  18      112.69      125.24     12.78 o 
   2   2  18        2.23       -3.33      8.97 o 
   3   2  18      155.69      131.42     13.17 o 
   4   2  18       61.12       58.72     10.90 o 
   5   2  18        7.41        1.28      8.97 o 
   6   2  18      154.42      151.23     16.83 o 
   7   2  18       41.96       48.83     12.87 o 
   8   2  18       24.57        2.40     12.70 o 
  -9   3  18        7.11       39.53     12.83 o 
  -8   3  18       10.40       12.73     11.50 o 
  -7   3  18       13.14       30.25     12.81 o 
  -6   3  18      188.99      183.98     15.32 o 
  -5   3  18        9.62       -3.07      8.48 o 
  -4   3  18      776.67      757.96     23.44 o 
  -3   3  18       84.39       86.29     11.71 o 
  -2   3  18      603.30      665.14     24.49 o 
  -1   3  18      187.39      199.19     17.50 o 
   0   3  18      729.36      715.79     26.83 o 
   1   3  18        7.25        5.70      9.61 o 
   2   3  18        0.99        0.65      8.57 o 
   3   3  18      124.98      118.17     13.16 o 
   4   3  18       11.66        1.27      8.85 o 
   5   3  18       30.33       40.51     10.20 o 
   6   3  18        2.90      -10.02     10.02 o 
   7   3  18       17.51        8.91     10.90 o 
   8   3  18        2.37      -12.15     12.15 o 
  -9   4  18        3.66       34.24     12.28 o 
  -8   4  18        1.12       26.90     11.29 o 
  -7   4  18        3.12       -9.26      9.26 o 
  -6   4  18        1.30        2.51      9.76 o 
  -5   4  18      156.47      145.21     13.96 o 
  -4   4  18        2.45        0.52      8.83 o 
  -3   4  18      627.18      587.62     20.33 o 
  -2   4  18       46.60       61.01     12.26 o 
  -1   4  18      618.76      609.92     24.60 o 
   0   4  18      133.22      118.66     15.56 o 
   1   4  18      662.32      623.14     30.88 o 
   2   4  18        0.62        2.83      8.86 o 
   3   4  18        1.99       -4.84      8.56 o 
   4   4  18        2.32        5.12      9.25 o 
   5   4  18        0.52       -3.81      8.52 o 
   6   4  18        4.99       -3.69     13.07 o 
   7   4  18        1.03       15.43     11.01 o 
   8   4  18        2.94        6.00     10.97 o 
  -8   5  18       21.88       47.82     12.35 o 
  -7   5  18        0.03        7.72     10.71 o 
  -6   5  18        1.50        3.40      8.68 o 
  -5   5  18        2.16       13.10      8.57 o 
  -4   5  18        4.92       12.14      8.69 o 
  -3   5  18       22.15       13.54      9.07 o 
  -2   5  18        0.53        6.17      9.58 o 
  -1   5  18       38.28       32.74     10.47 o 
   0   5  18      104.29       94.98     15.47 o 
   1   5  18        0.34        1.01      9.41 o 
   2   5  18       83.35       86.59     12.29 o 
   3   5  18      151.69      190.99     15.57 o 
   4   5  18       38.24       43.51     10.72 o 
   5   5  18      262.62      271.09     20.28 o 
   6   5  18       23.06       41.23     14.12 o 
   7   5  18      105.81      115.96     22.02 o 
   8   5  18      118.28      156.87     16.72 o 
  -8   6  18       33.85       39.91     12.29 o 
  -7   6  18       22.96       33.53     11.47 o 
  -6   6  18      124.18      146.90     17.19 o 
  -5   6  18        8.49       11.41      8.54 o 
  -4   6  18       12.03       13.92      9.65 o 
  -3   6  18       22.80       17.97     12.51 o 
  -2   6  18       17.29        9.27      9.66 o 
  -1   6  18      112.04      119.97     13.54 o 
   0   6  18        7.89        5.21     12.07 o 
   1   6  18      154.77      169.13     15.09 o 
   2   6  18       35.81       34.97     11.16 o 
   3   6  18       76.69       73.86     12.57 o 
   4   6  18       74.91       72.22     11.94 o 
   5   6  18        2.30      -11.10     11.10 o 
   6   6  18       72.34       41.23     12.26 o 
   7   6  18        1.43       12.92     20.90 o 
  -8   7  18       14.84       11.88     16.98 o 
  -7   7  18       54.56       72.77     12.91 o 
  -6   7  18       28.36       50.89     12.12 o 
  -5   7  18       91.82      116.99     16.96 o 
  -4   7  18       81.75       92.31     11.44 o 
  -3   7  18       27.17       38.81     11.22 o 
  -2   7  18        5.70       -7.62     12.41 o 
  -1   7  18       40.88       52.83     11.03 o 
   0   7  18       44.38       51.07     14.13 o 
   1   7  18      229.49      246.85     19.81 o 
   2   7  18      224.82      230.76     22.87 o 
   3   7  18       94.40       94.35     13.59 o 
   4   7  18       84.98       78.76     14.67 o 
   5   7  18        5.81        1.82     14.89 o 
   6   7  18        0.08       11.91     12.24 o 
   7   7  18        4.02       19.91     22.81 o 
  -7   8  18        0.37       -9.94      9.94 o 
  -6   8  18        0.05       -7.19     12.94 o 
  -5   8  18       34.09       33.76     11.56 o 
  -4   8  18       12.75       38.74      9.09 o 
  -3   8  18       61.35       49.12     12.25 o 
  -2   8  18       77.58       86.54     12.60 o 
  -1   8  18       48.44       48.34     10.51 o 
   0   8  18       25.40       33.14     13.93 o 
   1   8  18       81.68      121.03     16.39 o 
   2   8  18      105.13       95.44     23.32 o 
   3   8  18       49.81       67.71     12.83 o 
   4   8  18       69.10       75.43     16.18 o 
   5   8  18        0.56      -12.09     12.09 o 
   6   8  18       29.93       55.15     15.59 o 
   7   8  18       15.66       19.14     12.58 o 
  -7   9  18       21.31       40.38     12.27 o 
  -6   9  18       56.35       44.96     13.46 o 
  -5   9  18       46.71       77.02     20.01 o 
  -4   9  18       53.82       57.68     12.50 o 
  -3   9  18       19.23       25.76     10.49 o 
  -2   9  18       28.29       44.17     11.00 o 
  -1   9  18        5.77        3.15      9.28 o 
   0   9  18       80.61      122.04     14.13 o 
   1   9  18       29.67        1.23     13.04 o 
   2   9  18      105.74       90.79     14.78 o 
   3   9  18        7.82        7.75     12.77 o 
   4   9  18      116.23      112.46     18.61 o 
   5   9  18        0.09        5.86     14.66 o 
   6   9  18        0.02       -6.60     19.95 o 
  -6  10  18        1.53        3.48     10.90 o 
  -5  10  18       86.95      136.56     17.05 o 
  -4  10  18       11.29       26.74     14.16 o 
  -3  10  18      102.18      132.17     14.50 o 
  -2  10  18       77.74       86.49     14.70 o 
  -1  10  18       60.44       33.97     14.62 o 
   0  10  18       70.24       97.46     14.17 o 
   1  10  18       28.22       15.77     14.48 o 
   2  10  18        0.30        1.76     20.63 o 
   3  10  18        0.73        5.66     13.59 o 
   4  10  18       41.81       38.07     16.18 o 
   5  10  18        6.50       27.27     15.20 o 
   6  10  18       43.45       58.02     16.15 o 
  -5  11  18        1.86       -9.32      9.32 o 
  -4  11  18        3.66       -1.43     15.18 o 
  -3  11  18        1.11       11.17     12.04 o 
  -2  11  18       15.34       14.27     12.56 o 
  -1  11  18       12.79       22.85     12.78 o 
   0  11  18       36.44       41.94     12.14 o 
   1  11  18       69.70       68.02     16.91 o 
   2  11  18        6.36      -10.26     29.51 o 
   3  11  18       45.79       47.15     26.22 o 
   4  11  18        0.52      -12.41     12.41 o 
   5  11  18        1.93      -10.64     10.64 o 
  -5  12  18        1.70       -0.55     16.63 o 
  -4  12  18        0.05      -15.25     15.25 o 
  -3  12  18       44.84       50.32     18.11 o 
  -2  12  18        0.18        8.04     12.33 o 
  -1  12  18       20.14       11.72     15.20 o 
   0  12  18        0.04       17.59     12.45 o 
   1  12  18        0.41       -7.29     12.55 o 
   2  12  18       25.95       16.80     28.81 o 
   3  12  18       12.29        1.56     14.40 o 
   4  12  18       45.89       38.59     16.01 o 
  -3  13  18        8.89       15.37     27.44 o 
  -2  13  18       17.03       31.09     22.13 o 
  -1  13  18       19.67       15.97     14.73 o 
   0  13  18       23.45       50.60     12.71 o 
   1  13  18       11.52        2.00     21.70 o 
   2  13  18       14.59      -11.22     21.07 o 
   3  13  18        4.04       12.29     20.92 o 
  -9   1  19        7.81        9.92     19.83 o 
  -8   1  19       26.33       44.27     18.63 o 
  -7   1  19       67.14       92.64     13.51 o 
  -6   1  19       61.25       79.22     12.69 o 
  -5   1  19       55.87       64.91     12.11 o 
  -4   1  19       32.13       27.65     10.20 o 
  -3   1  19       10.02       19.60      8.86 o 
  -2   1  19        3.62        7.78     13.64 o 
  -1   1  19       20.99       -5.45     12.91 o 
   0   1  19      667.45      695.81     25.29 o 
   1   1  19       18.80       12.36      9.78 o 
   2   1  19      329.21      351.38     18.96 o 
   3   1  19       51.22       63.06     11.79 o 
   4   1  19      142.74      126.42     14.01 o 
   5   1  19       21.73       24.84      9.67 o 
   6   1  19        1.05       -8.21      8.21 o 
   7   1  19        1.58       11.44     13.74 o 
   8   1  19        0.96      -12.86     12.86 o 
  -8   2  19        0.70       -5.00     16.13 o 
  -7   2  19       20.63       32.11     10.60 o 
  -6   2  19       66.02       73.71     12.11 o 
  -5   2  19        2.88       11.93     11.53 o 
  -4   2  19      115.09       92.51     14.58 o 
  -3   2  19        4.34        0.88     10.01 o 
  -2   2  19      199.11      200.86     21.47 o 
  -1   2  19        1.03       -6.16     22.46 o 
   0   2  19       66.80       76.50     13.52 o 
   1   2  19        0.42       -7.29      9.08 o 
   2   2  19        0.11        2.59      9.10 o 
   3   2  19      117.00      102.68     12.71 o 
   4   2  19       66.81       61.30     11.32 o 
   5   2  19       74.65      110.21     12.55 o 
   6   2  19       12.07        4.61      8.34 o 
   7   2  19       65.12       57.43     13.40 o 
   8   2  19        0.81      -13.21     13.37 o 
  -8   3  19       25.41       56.21     14.81 o 
  -7   3  19        0.05       -4.79     13.26 o 
  -6   3  19        4.71       11.50      9.47 o 
  -5   3  19       25.32       25.54     10.10 o 
  -4   3  19        1.39       -1.68      9.00 o 
  -3   3  19       31.02       32.40     11.80 o 
  -2   3  19        2.18        3.30     13.73 o 
  -1   3  19        3.25       -9.07     12.25 o 
   0   3  19      110.37      113.49     16.31 o 
   1   3  19      125.16       95.36     12.71 o 
   2   3  19       48.28       29.00     10.10 o 
   3   3  19        9.20       27.35     10.24 o 
   4   3  19        6.49       -0.91      9.10 o 
   5   3  19       22.34       24.49      9.70 o 
   6   3  19        8.45        0.08     13.62 o 
   7   3  19        0.98       17.94     11.13 o 
   8   3  19       22.48       10.81     14.74 o 
  -8   4  19        0.31       22.63     18.02 o 
  -7   4  19        1.73        4.68     13.44 o 
  -6   4  19       12.05        9.03      9.16 o 
  -5   4  19        4.61        5.65     11.66 o 
  -4   4  19      210.44      227.05     14.86 o 
  -3   4  19       72.78       69.63     13.53 o 
  -2   4  19      291.50      313.97     19.58 o 
  -1   4  19        9.94       -5.83     12.37 o 
   0   4  19       89.55      100.75     15.29 o 
   1   4  19        0.69        3.83      9.52 o 
   2   4  19        0.29       -9.07      9.07 o 
   3   4  19       21.62       22.20     13.55 o 
   4   4  19       85.90       77.76     21.53 o 
   5   4  19       80.07      111.49     12.25 o 
   6   4  19       47.42       23.97     11.89 o 
   7   4  19       44.65       42.95     14.63 o 
   8   4  19        0.11      -16.06     16.06 o 
  -8   5  19        2.77        4.02     12.08 o 
  -7   5  19        0.33       -0.20      9.86 o 
  -6   5  19        5.03       13.86      9.28 o 
  -5   5  19       60.19       59.94     11.18 o 
  -4   5  19        2.34        4.63      8.03 o 
  -3   5  19      174.09      180.13     16.71 o 
  -2   5  19       78.87       88.36     13.47 o 
  -1   5  19      191.71      174.02     18.69 o 
   0   5  19       14.10       29.10     15.81 o 
   1   5  19      118.81      109.39     16.04 o 
   2   5  19        7.25       11.80     10.40 o 
   3   5  19       52.94       50.07     12.10 o 
   4   5  19       10.73        4.63     12.62 o 
   5   5  19       17.80       21.28     11.72 o 
   6   5  19       23.56       -5.09     13.15 o 
   7   5  19       30.82       19.76     13.19 o 
  -8   6  19        1.24       30.28     11.24 o 
  -7   6  19        1.74        2.46     13.77 o 
  -6   6  19       10.49       35.65     11.18 o 
  -5   6  19       24.19       23.91     11.98 o 
  -4   6  19        1.81        1.44      9.61 o 
  -3   6  19        9.60       15.08     10.18 o 
  -2   6  19        0.58       15.23     10.36 o 
  -1   6  19       27.01       54.17     18.29 o 
   0   6  19        2.31       18.76     13.08 o 
   1   6  19       62.59       53.43     17.79 o 
   2   6  19       43.41       46.95     11.52 o 
   3   6  19       21.90       20.03     10.52 o 
   4   6  19      214.86      241.93     18.87 o 
   5   6  19        3.84       10.40     11.45 o 
   6   6  19        4.02      -11.11     11.11 o 
   7   6  19       14.01       13.62     19.02 o 
  -7   7  19        9.69       26.72     11.03 o 
  -6   7  19       22.77        7.35     15.27 o 
  -5   7  19        0.08        0.06      8.85 o 
  -4   7  19        1.91       12.10     19.72 o 
  -3   7  19        0.06        2.34     10.20 o 
  -2   7  19       20.50       25.82      9.92 o 
  -1   7  19        2.15      -10.50     13.19 o 
   0   7  19       89.37       97.68     16.10 o 
   1   7  19       16.36       19.99     12.48 o 
   2   7  19       55.12       77.77     13.36 o 
   3   7  19        0.70        8.00     10.07 o 
   4   7  19        9.00        1.77     11.86 o 
   5   7  19        2.55        0.50     12.30 o 
   6   7  19        1.26       -8.35     11.20 o 
   7   7  19        8.02       -4.56     14.97 o 
  -7   8  19       16.68       39.25     12.41 o 
  -6   8  19       34.41       40.34     15.48 o 
  -5   8  19       24.65       37.29     10.59 o 
  -4   8  19       24.64       30.72     13.91 o 
  -3   8  19       20.48       16.33     10.37 o 
  -2   8  19        3.51       12.87      9.41 o 
  -1   8  19        7.88        7.08     11.64 o 
   0   8  19        7.95       -6.91     11.89 o 
   1   8  19      212.28      220.58     19.90 o 
   2   8  19        0.07      -11.19     11.19 o 
   3   8  19      157.76      143.89     15.59 o 
   4   8  19        4.46       -2.17     12.69 o 
   5   8  19       94.38       82.40     16.54 o 
   6   8  19        0.03      -10.98     10.98 o 
  -6   9  19        0.80       -0.40     13.25 o 
  -5   9  19        9.33       19.16     11.94 o 
  -4   9  19        0.91       20.54     10.59 o 
  -3   9  19       22.94       38.20     21.54 o 
  -2   9  19        0.92       23.00     11.61 o 
  -1   9  19        0.33        7.40      9.72 o 
   0   9  19       14.33        3.46     15.21 o 
   1   9  19        6.68       17.56     14.34 o 
   2   9  19        2.97       15.73     13.18 o 
   3   9  19       50.99       64.05     15.90 o 
   4   9  19       53.94       60.45     15.89 o 
   5   9  19       11.29       12.74     13.40 o 
   6   9  19       77.12       55.49     15.73 o 
  -6  10  19       25.87       41.19     11.76 o 
  -5  10  19        0.07       -6.95     26.05 o 
  -4  10  19       26.72       22.52     14.95 o 
  -3  10  19        4.55       21.07     13.25 o 
  -2  10  19       35.53       49.86     13.20 o 
  -1  10  19        3.20      -12.99     12.99 o 
   0  10  19        5.43        4.96     16.45 o 
   1  10  19        7.33        0.16     13.12 o 
   2  10  19        4.51        3.79     12.85 o 
   3  10  19       40.36       27.52     14.58 o 
   4  10  19       13.09       14.94     13.09 o 
   5  10  19        3.05        7.80     13.31 o 
  -5  11  19       14.48       35.37     17.56 o 
  -4  11  19        0.74        1.67     13.94 o 
  -3  11  19      112.29      175.85     31.56 o 
  -2  11  19        1.52      -10.43     11.56 o 
  -1  11  19      127.41      153.21     19.01 o 
   0  11  19        3.58       16.90     14.03 o 
   1  11  19       50.29       37.40     15.65 o 
   2  11  19        0.39      -16.89     16.89 o 
   3  11  19        0.11      -15.95     15.95 o 
   4  11  19        3.35        5.68     16.11 o 
  -4  12  19        2.07        6.80     15.82 o 
  -3  12  19        0.80       75.75     33.38 o 
  -2  12  19       36.59       12.51     15.21 o 
  -1  12  19        8.87       -4.66     10.66 o 
   0  12  19       46.41       69.49     19.88 o 
   1  12  19        4.19      -13.40     13.40 o 
   2  12  19       21.53       18.63     61.56 o 
   3  12  19        2.30      -21.59     26.13 o 
  -2  13  19        0.93       13.47     18.94 o 
  -1  13  19        2.04      -17.97     17.97 o 
   0  13  19        0.46      -13.00     13.58 o 
   1  13  19        0.44       -9.55     23.56 o 
  -8   0  20        9.93       31.39     15.81 o 
  -7   0  20       36.36       64.01     17.56 o 
  -6   0  20       67.74       60.62     16.46 o 
  -5   0  20      123.35      140.81     20.49 o 
  -4   0  20       66.84       54.72     20.92 o 
  -3   0  20        2.07       -5.63     18.87 o 
  -2   0  20        0.08      -19.24     19.24 o 
  -1   0  20        6.69        3.44     18.70 o 
   0   0  20      372.79      392.14     37.25 o 
   1   0  20      521.30      439.43     27.20 o 
   2   0  20      545.79      575.03     30.62 o 
   3   0  20       80.69       63.17     25.68 o 
   4   0  20      387.47      437.69     40.85 o 
   5   0  20       51.50       43.38     15.16 o 
   6   0  20       54.65       41.16     27.82 o 
   7   0  20       17.50        7.58     19.75 o 
  -8   1  20        0.52       11.22     11.40 o 
  -7   1  20       43.26       55.87     11.20 o 
  -6   1  20        0.16        7.52     17.94 o 
  -5   1  20       29.09       36.19     11.61 o 
  -4   1  20       12.13       21.67      9.53 o 
  -3   1  20        8.83       -3.21     15.35 o 
  -2   1  20       14.13       18.02     15.30 o 
  -1   1  20       55.03       40.28     15.68 o 
   0   1  20        2.29       -5.62      9.83 o 
   1   1  20       11.33        9.77     11.52 o 
   2   1  20       57.47       45.93     11.72 o 
   3   1  20       52.59       54.62     11.58 o 
   4   1  20      117.00      125.70     17.70 o 
   5   1  20       30.91       38.19     10.62 o 
   6   1  20      146.10      164.10     19.39 o 
   7   1  20       16.27        4.60      9.99 o 
  -8   2  20        7.38       30.03     12.51 o 
  -7   2  20       18.23       22.16     10.56 o 
  -6   2  20       47.33       53.49     11.93 o 
  -5   2  20       79.44       73.31     12.00 o 
  -4   2  20      125.83      114.27     14.49 o 
  -3   2  20       45.99       46.10     16.29 o 
  -2   2  20       12.44        5.93     14.65 o 
  -1   2  20        7.95        8.70     15.65 o 
   0   2  20      235.05      239.96     18.94 o 
   1   2  20       11.02       -2.56      9.65 o 
   2   2  20       63.55       80.61     13.91 o 
   3   2  20       24.10       18.85     10.45 o 
   4   2  20       47.92       27.66      9.63 o 
   5   2  20      153.60      164.99     19.96 o 
   6   2  20        0.02        2.17     16.15 o 
   7   2  20       78.48       95.08     17.75 o 
  -8   3  20        6.38        8.64     20.45 o 
  -7   3  20        2.54       -4.34      9.57 o 
  -6   3  20       21.46       40.56     11.90 o 
  -5   3  20       58.78       56.91     11.58 o 
  -4   3  20      116.46      102.95     14.82 o 
  -3   3  20      354.38      321.91     25.65 o 
  -2   3  20      254.59      272.72     23.24 o 
  -1   3  20      255.82      261.68     24.44 o 
   0   3  20       60.36       79.52     14.98 o 
   1   3  20       26.49       45.53     12.96 o 
   2   3  20      104.34      117.79     13.62 o 
   3   3  20        7.26       -9.41      9.41 o 
   4   3  20        9.74       13.59      9.92 o 
   5   3  20        0.21       -8.35      8.35 o 
   6   3  20       10.50       15.53     15.25 o 
   7   3  20        2.90       -7.50     15.30 o 
  -8   4  20        3.31        0.18     16.48 o 
  -7   4  20        0.41        3.91     10.48 o 
  -6   4  20       13.54       21.20     12.11 o 
  -5   4  20        9.80       16.05      8.76 o 
  -4   4  20       37.83       20.95     12.90 o 
  -3   4  20      130.50      118.31     15.33 o 
  -2   4  20      181.82      168.96     21.05 o 
  -1   4  20       40.79       32.88     21.91 o 
   0   4  20       93.51       87.18     15.89 o 
   1   4  20      253.69      228.09     19.26 o 
   2   4  20        0.74        0.23      9.64 o 
   3   4  20       39.01       43.42     11.91 o 
   4   4  20        0.61       11.54      9.46 o 
   5   4  20        0.92       14.39      8.95 o 
   6   4  20       23.64        4.24     10.87 o 
   7   4  20        1.51        3.64     11.62 o 
  -7   5  20       26.28       32.64     12.19 o 
  -6   5  20        0.00       -8.10      8.10 o 
  -5   5  20        3.65       14.11      9.08 o 
  -4   5  20        2.54        5.89     12.47 o 
  -3   5  20        0.23        6.42      9.81 o 
  -2   5  20        0.09       20.41     14.20 o 
  -1   5  20       13.49       16.50     13.87 o 
   0   5  20        2.84       -2.10     12.00 o 
   1   5  20       19.53       17.12     12.88 o 
   2   5  20       13.01       28.60     11.21 o 
   3   5  20        6.78        0.53     15.81 o 
   4   5  20       91.49      100.21     15.83 o 
   5   5  20        0.39      -10.65     10.65 o 
   6   5  20       70.72       86.35     18.14 o 
   7   5  20       21.17       22.79     11.49 o 
  -7   6  20       12.29       13.40     10.43 o 
  -6   6  20       44.57       47.55     12.24 o 
  -5   6  20        1.26       25.89     12.30 o 
  -4   6  20       43.46       33.85     11.22 o 
  -3   6  20        0.19       -8.83      8.83 o 
  -2   6  20        1.80        4.26     13.61 o 
  -1   6  20        5.55       -1.76     16.13 o 
   0   6  20       34.67       40.71     13.92 o 
   1   6  20        7.14        7.57     12.64 o 
   2   6  20      101.56      112.01     16.66 o 
   3   6  20       17.88        7.98     10.51 o 
   4   6  20        2.41        2.12      8.75 o 
   5   6  20       34.14       25.33     12.17 o 
   6   6  20        0.06      -10.85     10.85 o 
  -7   7  20        3.26        4.10      9.57 o 
  -6   7  20       26.61       39.37     11.69 o 
  -5   7  20       52.06       59.94     13.35 o 
  -4   7  20       11.52       21.64     10.58 o 
  -3   7  20       79.67       82.07     13.48 o 
  -2   7  20        0.96        0.57     14.26 o 
  -1   7  20       21.61       13.34     13.41 o 
   0   7  20        4.20      -11.83     11.83 o 
   1   7  20       74.99       86.03     15.67 o 
   2   7  20       74.30       75.34     15.35 o 
   3   7  20       81.40       84.12     14.07 o 
   4   7  20        3.40      -11.21     11.28 o 
   5   7  20       46.29       33.18     13.68 o 
   6   7  20        1.33        2.74     12.68 o 
  -6   8  20        4.69        1.58      8.94 o 
  -5   8  20        4.72        5.14     12.95 o 
  -4   8  20       14.65       30.94     11.56 o 
  -3   8  20        0.04       14.97     11.59 o 
  -2   8  20       10.16       21.85     21.21 o 
  -1   8  20        3.15      -20.30     20.30 o 
   0   8  20       46.59       38.15     13.65 o 
   1   8  20        6.44        1.21     14.77 o 
   2   8  20       21.37       49.26     14.51 o 
   3   8  20       36.72       48.48     12.36 o 
   4   8  20        1.05        9.74     16.34 o 
   5   8  20       15.45       10.43     13.19 o 
   6   8  20       16.42       13.74     13.22 o 
  -6   9  20       16.63       29.28     15.41 o 
  -5   9  20       25.41       47.52     13.10 o 
  -4   9  20       63.47       83.18     17.43 o 
  -3   9  20        3.88        9.46     24.14 o 
  -2   9  20       34.29       41.46     17.58 o 
  -1   9  20        8.20        9.16     20.56 o 
   0   9  20       13.49       18.14     14.32 o 
   1   9  20       21.52       29.53     15.62 o 
   2   9  20        1.42      -11.01     13.53 o 
   3   9  20       61.51       41.99     19.25 o 
   4   9  20        0.49      -14.02     14.02 o 
   5   9  20       43.89       35.39     15.71 o 
  -5  10  20        1.71       43.20     17.94 o 
  -4  10  20       23.44       27.33     23.44 o 
  -3  10  20       59.78       89.35     17.24 o 
  -2  10  20       29.74       58.70     18.18 o 
  -1  10  20       67.85       86.29     18.46 o 
   0  10  20        9.68       -3.97     14.34 o 
   1  10  20       60.61       65.80     24.81 o 
   2  10  20        0.50       21.40     18.43 o 
   3  10  20        3.61      -16.18     16.18 o 
   4  10  20        2.10       -4.10     13.23 o 
  -4  11  20        0.61       23.56     17.26 o 
  -3  11  20        0.03       13.94     12.79 o 
  -2  11  20        1.46       12.13     12.34 o 
  -1  11  20       13.66       21.98     16.28 o 
   0  11  20       20.83       25.43     15.16 o 
   1  11  20        5.89      -12.93     12.93 o 
   2  11  20       27.02       -3.71     18.25 o 
   3  11  20        0.01      -12.76     23.50 o 
  -2  12  20       12.24        2.44     10.85 o 
  -1  12  20        4.99       -6.57     33.19 o 
   0  12  20        4.70        5.61     17.13 o 
   1  12  20        0.13      -13.20     13.20 o 
   2  12  20        0.26      -12.56     19.56 o 
  -8   1  21        0.11        6.21     11.67 o 
  -7   1  21       33.32       36.06     11.40 o 
  -6   1  21        7.62        9.63     10.80 o 
  -5   1  21       94.22      126.96     13.93 o 
  -4   1  21       32.35       50.07     16.83 o 
  -3   1  21       10.06       -5.30     16.65 o 
  -2   1  21       13.78       21.06     14.47 o 
  -1   1  21       54.95       39.66     16.75 o 
   0   1  21       37.88       15.49     24.62 o 
   1   1  21       48.61       69.55     14.86 o 
   2   1  21      109.47      136.84     14.22 o 
   3   1  21      108.68       98.78     13.57 o 
   4   1  21       48.97       73.54     12.29 o 
   5   1  21        5.18       -3.97      9.34 o 
   6   1  21       14.77        3.86      9.41 o 
   7   1  21        2.15        9.02     11.54 o 
  -7   2  21        3.87        3.38      9.53 o 
  -6   2  21       28.46       33.12     14.87 o 
  -5   2  21        8.70        4.86     11.18 o 
  -4   2  21        3.29        5.45     14.34 o 
  -3   2  21        9.33       18.12     15.01 o 
  -2   2  21       14.19       23.58     15.02 o 
  -1   2  21       54.06       93.93     18.89 o 
   0   2  21        9.44       16.31     14.42 o 
   1   2  21       78.00       97.34     15.40 o 
   2   2  21        3.92       10.63      9.57 o 
   3   2  21        0.12       -6.85      9.28 o 
   4   2  21       45.28       49.18     11.31 o 
   5   2  21        0.00       -4.25     12.14 o 
   6   2  21       34.86       57.38     21.41 o 
   7   2  21        0.65       -6.44     10.97 o 
  -7   3  21        1.05        5.75     12.50 o 
  -6   3  21        1.92        3.66      9.56 o 
  -5   3  21        3.61       20.21     11.07 o 
  -4   3  21       11.75       13.73     14.11 o 
  -3   3  21        5.10        9.75     14.26 o 
  -2   3  21        0.81       -2.73     13.10 o 
  -1   3  21        4.07       15.92     15.08 o 
   0   3  21        0.27      -10.43     13.50 o 
   1   3  21        2.95        0.89     11.36 o 
   2   3  21        1.08       -5.44      9.53 o 
   3   3  21        6.04        1.77      9.32 o 
   4   3  21       18.68       11.68      9.69 o 
   5   3  21        2.07        4.84     12.29 o 
   6   3  21       10.08       -7.10     12.34 o 
   7   3  21       10.61       -2.02     13.75 o 
  -7   4  21        0.19       13.34     12.57 o 
  -6   4  21        3.42        4.13      9.15 o 
  -5   4  21       22.38       28.86     12.24 o 
  -4   4  21        4.43        9.72     10.16 o 
  -3   4  21      122.53      159.93     19.93 o 
  -2   4  21        5.98       12.35     14.58 o 
  -1   4  21      245.56      291.28     24.79 o 
   0   4  21        0.05       -8.27     15.05 o 
   1   4  21       16.68       17.54     12.51 o 
   2   4  21        4.42       20.98     12.42 o 
   3   4  21       22.00       19.70     10.47 o 
   4   4  21       19.72       16.24     13.12 o 
   5   4  21       11.15        3.21     10.57 o 
   6   4  21       57.20       56.70     23.14 o 
  -7   5  21       19.28       11.96     12.20 o 
  -6   5  21        1.22        7.39     10.56 o 
  -5   5  21       14.59       18.12     11.53 o 
  -4   5  21       25.15       44.42     12.13 o 
  -3   5  21        0.73       17.28     13.89 o 
  -2   5  21       87.25      122.06     19.49 o 
  -1   5  21        9.90       30.50     16.46 o 
   0   5  21      106.04      124.35     17.12 o 
   1   5  21        0.14       -5.33     11.36 o 
   2   5  21      105.91      117.52     16.19 o 
   3   5  21        6.65       14.83     10.42 o 
   4   5  21       20.99        7.28     12.08 o 
   5   5  21       16.53       25.30     12.98 o 
   6   5  21        1.08      -12.48     12.48 o 
  -7   6  21        1.16       18.23     13.04 o 
  -6   6  21        8.40       10.89     21.87 o 
  -5   6  21       10.25        8.02     17.19 o 
  -4   6  21       25.89       45.41     11.98 o 
  -3   6  21        1.13        7.42     21.26 o 
  -2   6  21        1.06       16.57     13.93 o 
  -1   6  21        9.80       23.72     14.99 o 
   0   6  21        8.15       -5.57     17.63 o 
   1   6  21       12.60       -6.90     12.68 o 
   2   6  21       22.03       25.14     11.98 o 
   3   6  21       34.46       37.78     11.52 o 
   4   6  21        2.11       -8.43      8.43 o 
   5   6  21       40.59       33.05     13.69 o 
   6   6  21        0.10        3.22     17.56 o 
  -6   7  21        0.50        8.45     14.18 o 
  -5   7  21       10.84       39.66     12.18 o 
  -4   7  21        1.10       16.60     11.41 o 
  -3   7  21        0.55       21.86     13.78 o 
  -2   7  21        0.62       20.85     13.50 o 
  -1   7  21       24.14       44.44     15.98 o 
   0   7  21        1.25      -13.54     13.54 o 
   1   7  21       29.81       22.95     13.52 o 
   2   7  21       20.06       28.71     13.28 o 
   3   7  21       24.09       49.90     13.98 o 
   4   7  21        5.39        5.27     12.54 o 
   5   7  21       10.91       -0.01     14.79 o 
  -6   8  21       26.32       57.74     25.76 o 
  -5   8  21        6.03       13.93     13.51 o 
  -4   8  21       31.77       46.49     20.86 o 
  -3   8  21        1.48       14.86     13.59 o 
  -2   8  21        8.02       39.79     14.92 o 
  -1   8  21        3.29      -13.47     13.47 o 
   0   8  21        7.12       13.15     12.96 o 
   1   8  21        0.87        8.38     12.85 o 
   2   8  21       54.35       54.28     16.53 o 
   3   8  21        5.53       32.75     12.71 o 
   4   8  21       43.51       37.83     15.11 o 
   5   8  21       35.21       16.71     13.76 o 
  -5   9  21        0.12       10.97     14.87 o 
  -4   9  21        0.07       14.03     26.63 o 
  -3   9  21        1.73       25.12     14.82 o 
  -2   9  21        1.64       11.21     13.80 o 
  -1   9  21        6.24        5.28     13.14 o 
   0   9  21        1.33       -2.82     16.83 o 
   1   9  21        0.07       12.47     13.73 o 
   2   9  21        6.18        0.27     20.33 o 
   3   9  21        0.74       -7.34     18.24 o 
   4   9  21        5.14        5.56     13.80 o 
  -4  10  21        5.86       36.70     14.81 o 
  -3  10  21       21.43       24.63     13.20 o 
  -2  10  21        9.17       21.17     16.02 o 
  -1  10  21        3.51       10.94     15.66 o 
   0  10  21        2.90       -3.13     13.64 o 
   1  10  21        0.05       -4.27     13.49 o 
   2  10  21        1.05      -13.31     13.31 o 
   3  10  21        2.11      -27.00     27.00 o 
  -3  11  21        0.18       -0.07     11.59 o 
  -2  11  21       44.36       71.15     21.39 o 
  -1  11  21        9.45       11.14     15.96 o 
   0  11  21       50.40       68.99     17.75 o 
   1  11  21        7.98       27.57     14.71 o 
   2  11  21        2.03      -16.80     16.80 o 
  -7   0  22       32.45       35.07     15.84 o 
  -6   0  22        0.38       22.31     13.81 o 
  -5   0  22      116.08      136.00     29.37 o 
  -4   0  22       76.16       83.54     23.91 o 
  -3   0  22       81.12      147.75     29.33 o 
  -2   0  22       57.31       36.81     27.42 o 
  -1   0  22       33.66       37.83     22.65 o 
   0   0  22        4.60      -15.56     18.92 o 
   1   0  22       59.93       66.49     26.71 o 
   2   0  22        9.81       20.78     15.37 o 
   3   0  22      194.13      210.35     24.11 o 
   4   0  22        8.12       -6.62     12.53 o 
   5   0  22       70.56       78.13     27.56 o 
   6   0  22        0.44      -12.27     12.27 o 
  -7   1  22        0.02        2.77      9.12 o 
  -6   1  22       41.13       48.21     10.78 o 
  -5   1  22        2.42       23.83     14.43 o 
  -4   1  22       80.71       89.25     17.51 o 
  -3   1  22       10.48      -12.39     14.20 o 
  -2   1  22        4.66        8.49     14.40 o 
  -1   1  22       23.70       27.74     14.97 o 
   0   1  22       24.39        8.27     14.21 o 
   1   1  22       41.87       47.01     16.66 o 
   2   1  22       38.55       28.01     10.99 o 
   3   1  22       10.74        1.05      9.80 o 
   4   1  22       25.77       22.92     10.35 o 
   5   1  22       28.09       29.09     10.49 o 
   6   1  22       28.33       21.35     10.46 o 
  -7   2  22        7.72       25.58     10.06 o 
  -6   2  22       23.36       16.77     12.31 o 
  -5   2  22        2.24       27.36     21.43 o 
  -4   2  22       47.77       80.18     17.99 o 
  -3   2  22        2.92       -7.80     14.39 o 
  -2   2  22       16.41       15.10     14.90 o 
  -1   2  22       33.90       21.85     15.59 o 
   0   2  22       34.62       31.41     14.71 o 
   1   2  22        0.81      -10.50     10.50 o 
   2   2  22       39.54       42.81     12.40 o 
   3   2  22        4.72        0.40      9.25 o 
   4   2  22       13.95       24.82     10.46 o 
   5   2  22        0.41        7.19     11.32 o 
   6   2  22       20.01       19.61     11.73 o 
  -7   3  22        4.20       13.45     10.77 o 
  -6   3  22        5.18       -2.32     11.61 o 
  -5   3  22       26.55       34.56     12.60 o 
  -4   3  22       28.06       19.90     15.10 o 
  -3   3  22      114.56      113.21     19.24 o 
  -2   3  22        0.10       24.17     14.00 o 
  -1   3  22      271.11      304.92     26.65 o 
   0   3  22       25.74        4.00     14.62 o 
   1   3  22      213.03      237.05     19.70 o 
   2   3  22        1.50        8.98     10.68 o 
   3   3  22       46.85       70.01     13.31 o 
   4   3  22        0.70       -3.24      9.90 o 
   5   3  22        0.05       -9.47      9.47 o 
   6   3  22        1.00       -3.77     11.66 o 
  -7   4  22        0.17       -7.31     20.11 o 
  -6   4  22       10.71       20.72     15.32 o 
  -5   4  22       10.09       17.39     11.30 o 
  -4   4  22       17.27       33.90     15.64 o 
  -3   4  22        4.55       10.20     13.99 o 
  -2   4  22       70.05       66.40     17.07 o 
  -1   4  22       29.65       61.95     17.12 o 
   0   4  22       85.37      126.30     20.28 o 
   1   4  22        0.89        6.03     12.02 o 
   2   4  22       95.58       82.75     17.41 o 
   3   4  22        0.82       -9.62      9.62 o 
   4   4  22       28.44       39.09     11.29 o 
   5   4  22        0.74        0.59     12.50 o 
   6   4  22        0.85       -4.85     10.59 o 
  -6   5  22        9.84       24.37     10.74 o 
  -5   5  22        4.90        4.10     11.46 o 
  -4   5  22        2.00        0.13     15.34 o 
  -3   5  22       15.53       22.82     14.18 o 
  -2   5  22        0.21        6.73     13.44 o 
  -1   5  22       23.07       25.98     15.81 o 
   0   5  22        6.49        5.85     13.88 o 
   1   5  22        1.93       -4.29     12.39 o 
   2   5  22        0.02      -10.64     10.64 o 
   3   5  22       10.20        3.91     10.98 o 
   4   5  22        1.97       -7.78      9.50 o 
   5   5  22       56.70       57.64     14.59 o 
  -6   6  22        1.61       -5.45     21.79 o 
  -5   6  22       34.22       28.96     12.12 o 
  -4   6  22        2.24       20.87     13.95 o 
  -3   6  22        7.04        6.59     13.90 o 
  -2   6  22        0.29      -11.39     11.88 o 
  -1   6  22        8.91       -0.86     21.31 o 
   0   6  22        5.44       16.64     12.54 o 
   1   6  22       30.20       10.72     12.95 o 
   2   6  22        1.71        5.96     12.15 o 
   3   6  22       43.44       64.18     15.56 o 
   4   6  22        0.23      -17.14     17.14 o 
   5   6  22       29.23       34.52     14.17 o 
  -5   7  22        1.12       -9.94      9.94 o 
  -4   7  22       32.69       82.21     17.54 o 
  -3   7  22        0.14       18.75     14.85 o 
  -2   7  22        3.08       10.67     13.79 o 
  -1   7  22       14.14       39.00     15.12 o 
   0   7  22        4.54        9.33     12.79 o 
   1   7  22       36.33       45.18     14.24 o 
   2   7  22       17.37       29.72     14.31 o 
   3   7  22        7.00       -3.04     15.45 o 
   4   7  22       40.41       15.78     24.84 o 
   5   7  22        0.10       11.29     13.01 o 
  -5   8  22        3.34       51.54     32.85 o 
  -4   8  22       11.05       33.97     14.76 o 
  -3   8  22        0.04       25.15     15.21 o 
  -2   8  22        5.23        8.93     13.69 o 
  -1   8  22        8.33       25.70     14.29 o 
   0   8  22        6.56        4.87     13.11 o 
   1   8  22        3.43        5.95     21.26 o 
   2   8  22       16.93       -9.50     22.20 o 
   3   8  22        5.51        9.74     11.83 o 
   4   8  22       17.46       30.87     18.29 o 
  -4   9  22        0.39       38.95     17.50 o 
  -3   9  22       49.14       64.98     16.57 o 
  -2   9  22        0.93       19.46     19.23 o 
  -1   9  22       15.86       17.95     16.31 o 
   0   9  22        1.53      -12.89     12.89 o 
   1   9  22       10.39      -18.71     19.18 o 
   2   9  22        6.90       -9.66     16.53 o 
   3   9  22        0.01       -4.59     16.69 o 
  -3  10  22        2.59       21.11     17.34 o 
  -2  10  22       37.30       30.68     17.06 o 
  -1  10  22        0.91       10.60     14.70 o 
   0  10  22       73.70       82.29     21.87 o 
   1  10  22        0.61       10.91     14.07 o 
   2  10  22        5.96        8.07     20.08 o 
  -6   1  23        6.40       30.40     14.89 o 
  -5   1  23        3.72       17.13     15.05 o 
  -4   1  23       26.39       40.62     16.63 o 
  -3   1  23        0.35       15.69     15.50 o 
  -2   1  23       14.67       28.59     16.23 o 
  -1   1  23        0.21      -12.11     12.11 o 
   0   1  23        0.91       -8.91     13.94 o 
   1   1  23        0.69      -13.33     13.33 o 
   2   1  23        1.97      -15.43     15.43 o 
   3   1  23       50.68       62.69     14.46 o 
   4   1  23       25.99       18.15     11.81 o 
   5   1  23       21.32       19.92     10.21 o 
  -6   2  23        5.07       20.73     15.04 o 
  -5   2  23       10.18       30.96     15.75 o 
  -4   2  23        0.06       20.31     14.55 o 
  -3   2  23        2.59        1.44     14.33 o 
  -2   2  23        0.13       33.24     15.17 o 
  -1   2  23       20.01       43.14     16.24 o 
   0   2  23        9.99        3.71     14.26 o 
   1   2  23       13.59       30.49     15.97 o 
   2   2  23       14.15       23.22     15.31 o 
   3   2  23        0.77        6.76     10.70 o 
   4   2  23       11.49        6.66     16.78 o 
   5   2  23       20.38       32.82     10.22 o 
  -6   3  23        0.12       16.50     14.31 o 
  -5   3  23        2.18       20.31     15.66 o 
  -4   3  23        8.24       25.12     15.78 o 
  -3   3  23        1.43        0.53     13.84 o 
  -2   3  23        2.91       10.85     13.65 o 
  -1   3  23        0.12       21.45     15.63 o 
   0   3  23        0.14       15.24     13.67 o 
   1   3  23        0.83       29.34     15.68 o 
   2   3  23       10.66        1.29     11.92 o 
   3   3  23        0.24       10.68     10.81 o 
   4   3  23        1.52        8.74     14.12 o 
   5   3  23        1.41       12.08      9.95 o 
  -6   4  23        1.29       23.54     15.11 o 
  -5   4  23        5.69       -5.31     22.95 o 
  -4   4  23        9.81       14.39     14.37 o 
  -3   4  23        6.45       11.83     14.04 o 
  -2   4  23       15.46      -12.50     12.50 o 
  -1   4  23       49.47       50.44     16.31 o 
   0   4  23       86.66      104.28     19.45 o 
   1   4  23       31.19       29.19     12.78 o 
   2   4  23       25.42       36.85     12.87 o 
   3   4  23        4.78        9.59     11.85 o 
   4   4  23        3.60       -4.65      8.64 o 
   5   4  23        3.08       -0.52     11.66 o 
  -5   5  23        0.15       22.34     16.21 o 
  -4   5  23       15.70       36.38     14.85 o 
  -3   5  23        1.22        0.90     13.73 o 
  -2   5  23       32.94       68.47     17.62 o 
  -1   5  23       53.62       79.21     17.85 o 
   0   5  23       18.46       28.72     15.61 o 
   1   5  23       58.20       69.05     15.01 o 
   2   5  23        1.59       -9.28     11.69 o 
   3   5  23       38.10       45.83     13.89 o 
   4   5  23       10.78        4.93      9.24 o 
   5   5  23        8.87       20.46     13.14 o 
  -5   6  23        0.34       13.20     14.20 o 
  -4   6  23        0.02       18.62     13.86 o 
  -3   6  23       22.24       41.50     15.87 o 
  -2   6  23        0.37       17.83     14.23 o 
  -1   6  23        1.35       -0.80     13.27 o 
   0   6  23        4.81       18.45     13.54 o 
   1   6  23        0.19        7.58     12.37 o 
   2   6  23        5.91        7.42     12.82 o 
   3   6  23        5.60      -10.44     10.55 o 
   4   6  23        5.62        4.12     14.16 o 
  -4   7  23        5.08        9.26     14.14 o 
  -3   7  23        3.70       25.26     14.20 o 
  -2   7  23        0.18      -13.33     19.76 o 
  -1   7  23        1.24       14.24     14.07 o 
   0   7  23       17.95       24.57     14.20 o 
   1   7  23        3.93      -11.05     19.86 o 
   2   7  23        0.05       -8.28     11.33 o 
   3   7  23        6.88        7.30     20.12 o 
   4   7  23        0.04      -15.94     15.94 o 
  -4   8  23        1.16       31.44     14.32 o 
  -3   8  23       11.95       35.52     15.78 o 
  -2   8  23        0.01       11.84     13.92 o 
  -1   8  23        1.33       17.07     16.60 o 
   0   8  23        1.04       10.85     13.34 o 
   1   8  23        4.81        2.00     14.23 o 
   2   8  23        7.65        4.66     13.06 o 
   3   8  23       14.80       22.02     32.99 o 
  -2   9  23        0.38       44.92     15.68 o 
  -1   9  23        0.99       -1.90     15.71 o 
   0   9  23        7.61       16.04     15.57 o 
   1   9  23        3.60      -16.93     23.97 o 
   2   9  23        0.52      -11.06     11.06 o 
  -6   0  24       37.31       48.03     23.69 o 
  -5   0  24        0.83       21.53     43.12 o 
  -4   0  24       31.60       55.97     24.52 o 
  -3   0  24        1.10       25.95     63.51 o 
  -2   0  24       18.44       35.82     23.17 o 
  -1   0  24        0.21        6.36     20.32 o 
   0   0  24        0.19      -18.15     27.10 o 
   1   0  24        0.16        7.78     18.50 o 
   2   0  24       52.81       97.03     25.84 o 
   3   0  24        0.19        3.18     14.39 o 
   4   0  24       56.71       51.09     16.88 o 
   5   0  24        6.43       15.96     16.93 o 
  -5   1  24       21.69       36.51     16.03 o 
  -4   1  24        0.08       -1.12     14.18 o 
  -3   1  24        0.08        6.79     14.88 o 
  -2   1  24        2.01        0.09     14.87 o 
  -1   1  24        0.78        1.34     13.39 o 
   0   1  24        0.15        6.26     14.25 o 
   1   1  24        9.79       14.84     13.81 o 
   2   1  24        2.09      -16.18     16.18 o 
   3   1  24       15.25        9.81     12.23 o 
   4   1  24        0.01       -9.74      9.74 o 
   5   1  24        5.22       -9.38      9.38 o 
  -5   2  24        6.39       24.06     17.61 o 
  -4   2  24        0.09       11.61     15.20 o 
  -3   2  24       20.86       38.99     16.91 o 
  -2   2  24       22.03       36.78     16.33 o 
  -1   2  24       16.59       31.02     15.29 o 
   0   2  24        7.08      -13.12     13.12 o 
   1   2  24       12.07        5.68     13.58 o 
   2   2  24        6.22        5.38     12.53 o 
   3   2  24       25.47       34.61     11.57 o 
   4   2  24        9.82        3.86     10.98 o 
   5   2  24        3.30       -8.69      8.69 o 
  -5   3  24        1.74        1.84     14.39 o 
  -4   3  24       25.72       23.36     22.35 o 
  -3   3  24        1.98      -12.68     12.68 o 
  -2   3  24       32.98       40.97     16.51 o 
  -1   3  24       13.63       20.59     14.88 o 
   0   3  24       82.77       81.08     18.36 o 
   1   3  24       28.65       31.42     16.29 o 
   2   3  24       66.57       77.79     14.53 o 
   3   3  24       12.74       17.80     11.77 o 
   4   3  24       16.33       11.76     14.37 o 
  -5   4  24        8.71        1.33     14.31 o 
  -4   4  24        0.16       10.73     13.09 o 
  -3   4  24       20.46       49.48     15.41 o 
  -2   4  24        8.70       10.11     14.64 o 
  -1   4  24       33.65       29.84     16.09 o 
   0   4  24        0.74       13.27     23.84 o 
   1   4  24       64.65       75.40     18.42 o 
   2   4  24        5.78       19.69     11.66 o 
   3   4  24       16.39        2.97     17.04 o 
   4   4  24       15.58        8.89     14.51 o 
  -4   5  24        8.23        3.07     14.79 o 
  -3   5  24        4.27       49.58     16.13 o 
  -2   5  24        7.16       -6.86     14.16 o 
  -1   5  24        3.13       -4.58     14.06 o 
   0   5  24       10.14       20.04     15.70 o 
   1   5  24        0.07        3.88     17.23 o 
   2   5  24        0.03       -9.85     11.26 o 
   3   5  24        1.67       12.16     12.72 o 
   4   5  24        4.17        9.70     13.25 o 
  -4   6  24        6.93      -11.82     13.36 o 
  -3   6  24        5.69      -11.75     14.19 o 
  -2   6  24        0.03       36.36     15.22 o 
  -1   6  24        0.07        8.53     14.53 o 
   0   6  24        3.93        5.71     17.76 o 
   1   6  24        1.25        0.47     17.34 o 
   2   6  24       14.71       28.33     17.89 o 
   3   6  24        0.55       -2.49     13.17 o 
  -3   7  24        1.81       11.03     19.15 o 
  -2   7  24        0.03       15.04     14.69 o 
  -1   7  24        0.35        7.45     12.87 o 
   0   7  24        8.55       17.23     13.44 o 
   1   7  24        7.33       29.45     17.17 o 
   2   7  24        1.51        1.36     18.99 o 
  -2   8  24        9.39       35.91     22.48 o 
  -1   8  24       10.62        5.08     15.45 o 
   0   8  24        3.42       13.34     14.27 o 
   1   8  24        2.44       25.99     14.16 o 
  -4   1  25        4.39       15.88     15.16 o 
  -3   1  25        6.18       15.37     15.09 o 
  -2   1  25        2.18       12.79     15.08 o 
  -1   1  25       10.64       28.19     16.11 o 
   0   1  25        0.03      -13.86     13.86 o 
   1   1  25        0.78       22.52     14.42 o 
   2   1  25        2.32        9.61     20.88 o 
   3   1  25        2.51       -1.15     15.17 o 
   4   1  25       28.76       27.51     19.93 o 
  -4   2  25        0.52       10.83     15.06 o 
  -3   2  25        1.47       19.86     15.27 o 
  -2   2  25        6.57       15.45     14.93 o 
  -1   2  25        3.53      -14.43     15.19 o 
   0   2  25        0.57       25.44     15.66 o 
   1   2  25        1.26       -9.45     12.88 o 
   2   2  25       10.58        9.47     13.70 o 
   3   2  25        1.98       16.71     10.89 o 
  -4   3  25        4.72        9.21     15.42 o 
  -3   3  25        1.08      -13.27     13.27 o 
  -2   3  25        1.37       -3.43     13.28 o 
  -1   3  25        2.59        2.30     15.39 o 
   0   3  25        0.17       24.10     14.82 o 
   1   3  25        0.27        5.63     14.90 o 
   2   3  25        0.56       13.15     13.31 o 
   3   3  25        0.48        6.92     10.30 o 
  -4   4  25        1.96       24.48     19.43 o 
  -3   4  25        0.03       23.57     14.67 o 
  -2   4  25       14.90       13.72     16.49 o 
  -1   4  25        8.46        1.64     13.28 o 
   0   4  25       19.17       18.49     15.15 o 
   1   4  25        2.76       -5.26     14.59 o 
   2   4  25        9.54       19.18     14.78 o 
   3   4  25        1.37       -5.10     10.98 o 
  -3   5  25        8.06       27.29     17.95 o 
  -2   5  25        0.92       22.45     15.31 o 
  -1   5  25       23.05       31.00     16.65 o 
   0   5  25       14.45        5.45     15.71 o 
   1   5  25       12.60       39.06     14.96 o 
   2   5  25       11.78       16.98     13.34 o 
  -2   6  25       15.42       49.35     15.61 o 
  -1   6  25        0.06        7.41     14.25 o 
   0   6  25        8.41       24.94     15.09 o 
   1   6  25        0.13       18.98     24.75 o 
  -3   0  26        0.12      -26.37     28.50 o 
  -2   0  26       10.66       40.49     25.63 o 
  -1   0  26        3.69      -11.23     21.61 o 
   0   0  26        9.77       -3.44     18.98 o 
   1   0  26        0.10        6.06     22.03 o 
   2   0  26        0.63       20.21     26.39 o 
  -3   1  26       12.13       15.97     15.22 o 
  -2   1  26        0.23       -7.40     13.80 o 
  -1   1  26        3.72       12.24     14.52 o 
   0   1  26        0.58       19.35     15.82 o 
   1   1  26        0.63      -11.46     11.46 o 
   2   1  26        0.61       -1.91     13.41 o 
  -3   2  26        8.85       46.90     17.12 o 
  -2   2  26        6.96       15.04     18.77 o 
  -1   2  26        5.49       40.16     16.39 o 
   0   2  26        3.10       -8.63     16.13 o 
   1   2  26        8.73       -2.65     13.07 o 
   2   2  26        0.50        9.95     14.75 o 
  -3   3  26        8.46       23.45     18.70 o 
  -2   3  26       13.55       28.50     15.85 o 
  -1   3  26       21.92       32.90     16.14 o 
   0   3  26       11.31       31.09     17.18 o 
   1   3  26       16.58       36.81     16.75 o 
   2   3  26       15.61       28.86     15.05 o 
  -2   4  26        2.83        3.23     14.63 o 
  -1   4  26        9.76       40.32     16.69 o 
   0   4  26       14.54       21.36     15.36 o 
   1   4  26       13.76        9.73     14.89 o 
                                                 
